# Supplementary material for: Gene expression profiling in murine autoimmune arthritis during the initiation and progression of joint inflammation
Source: Arthritis Res Ther. 2004 Dec 14;7(2):R196–207. doi: 10.1186/ar1472 (PMC1065315; doi:10.1186/ar1472)
Supplement: Additional File 1 — A table (Excel file) that lists all information about the 37 genes differentially expressed (more than twofold level) in pre-arthritic joints/paws, when compared with the same genes expressed in normal (naive) joints/paws of BALB/cSCID mice (PA/AN comparison). The pre-arthritic (still non-inflamed) joints were collected within 24–48 hours after the onset of inflammatory symptoms in BALB/cSCID mice with adoptively transferred PGIA. Acutely inflamed paws from these arthritic BALB/cSCID mice were used as acute arthritic (AA) samples (the list of gene expression profiles is provided in Additional file 2.) [file ar1472-S1.xls]

## Sheet: PA vs AN
Supplement 1: Pre-Arthritic_versus_Naïve
Comparison: PA versus AN
Column Headings:
Affy ID	Unique Probe Set identifier by Affymetrix.
Description	Gene description
Gene	Short gene name according to Ensembl database
AN1	Experimental condition AN (no adoptive transfer, arthritis negative, naïve SCID paws), replicate 1
AN2	Experimental condition AN (no adoptive transfer, arthritis negative, naïve SCID paws), replicate 2
AN3	Experimental condition AN (no adoptive transfer, arthritis negative, naïve SCID paws), replicate 3
C_AN1	Affimetrix call value for AN1
C_AN2	Affimetrix call value for AN2
C_AN3	Affimetrix call value for AN3
PA1	Experimental condition PA (pre-arthritic), replicate 1
PA2	Experimental condition PA (pre-arthritic), replicate 2
PA3	Experimental condition PA (pre-arthritic), replicate 3
C_PA1	Affimetrix call value for PA1
C_PA2	Affimetrix call value for PA2
C_PA3	Affimetrix call value for PA3
AN	Average signal of three replicates, experimental condition AN
PA	Average signal of three replicates, experimental condition PA
Fold	Fold change as a ratio of PA to AN; negative expression values were converted to "1" before calculation. Ratios lower than "1" presented as "-1/Ratio"
Cluster	Cluster assignment from Figure 5
Affy ID	Description	Gene	AN1	AN2	AN3	C_AN1	C_AN2	C_AN3	PA1	PA2	PA3	C_PA1	C_PA2	C_PA3	AN	PA	Fold	Cluster
161968_f_at	chemokine (C-C motif) receptor 5	Ccr5	7.39	-30.69	5.25	A	A	A	93.92	58.75	18.63	P	P	A	-6.01667	57.1	57.1	D
95349_g_at	chemokine (C-X-C motif) ligand 1	Cxcl1	-3.87	-21.74	-6.72	A	A	P	102	18.83	46.87	P	P	P	-10.7767	55.9	55.9	D
104750_at	interferon gamma inducible protein	Ifi47	4.32	1.15	-3.4	A	A	A	22.15	11.51	13.41	P	P	P	0.69	15.69	22.7391	D
130509_at	membrane-spanning 4-domains, subfamily A, member 6C	Ms4a6c	1.25	-4.73	6.99	P	A	A	13.75	8.34	8.73	P	P	A	1.17	10.2733	8.78063	D
93106_i_at	T-cell receptor beta, variable 13	Tcrbv13	0.04	0.93	4.62	A	A	A	12.26	13.33	5.44	P	P	A	1.86333	10.3433	5.55098	A
98474_r_at	tumor necrosis factor alpha induced protein 6	Tnfaip6	0.35	6.4	4.07	A	A	A	33.63	12.14	14.15	P	P	P	3.60667	19.9733	5.53789	D
94761_at	chemokine (C-C motif) ligand 7	Ccl7	20.93	18.12	34.35	A	A	P	160.95	89.37	95.67	P	P	P	24.4667	115.33	4.71376	D
101578_f_at	actin, beta, cytoplasmic	Actg	180.56	80.18	304.24	P	P	P	1004.27	1104.66	468.56	P	P	P	188.327	859.163	4.56209	A
102736_at	chemokine (C-C motif) ligand 2	Ccl2	19.7	33.2	36.76	P	M	P	154.54	142.18	79.72	P	P	P	29.8867	125.48	4.19853	D
95121_at	polymerase (DNA-directed), epsilon 4 (p12 subunit)	Pole4	8.51	6.44	11.9	P	P	M	27.24	31.53	19.62	P	P	P	8.95	26.13	2.91955	C
93397_at	chemokine (C-C) receptor 2	Ccr2	97.35	74.46	109.21	P	P	P	380.99	227.64	168.99	P	P	P	93.6733	259.207	2.76713	D
102906_at	T-cell specific GTPase	Tgtp	32.93	9.94	29.94	A	A	M	80.85	58.01	59.23	P	P	P	24.27	66.03	2.72064	D
97322_at	membrane-spanning 4-domains, subfamily A, member 6B	Ms4a6b	6.48	5.16	16.65	A	A	A	30.26	24.8	20.42	P	P	P	9.43	25.16	2.66808	D
93514_at	myosin, light polypeptide 3, alkali; ventricular, skeletal, slow	Myl3	20.47	29.77	37.6	A	A	A	98.61	93.65	39.99	P	P	P	29.28	77.4167	2.64401	A
103089_at	CD48 antigen	Cd48	45.75	18.39	38.36	A	A	A	93.42	110.69	53.35	P	P	P	34.1667	85.82	2.5118	C
103507_at	EGF-like module containing, mucin-like, hormone receptor-like sequence 1	Emr1	84.2	30.75	62.18	A	A	A	223.7	129.13	85.02	P	P	A	59.0433	145.95	2.47191	D
96764_at	interferon-inducible GTPase	Ifigtp	63.32	55.8	80.01	A	A	P	143.93	217.38	112.34	P	P	P	66.3767	157.883	2.3786	D
102326_at	neutrophil cytosolic factor 2	Ncf2	25.22	6.23	39.56	P	A	P	62.74	59.53	45.36	P	P	P	23.67	55.8767	2.36065	D
104388_at	chemokine (C-C motif) ligand 9	Ccl9	253.22	197.28	289.18	P	P	P	723.24	613.71	368.45	P	P	P	246.56	568.467	2.30559	D
93321_at	interferon activated gene 203	Ifi203	52.27	22.54	55.94	P	P	P	141.19	95.65	60.96	P	P	P	43.5833	99.2667	2.27763	C
94085_at	proteoglycan, secretory granule	Prg	283.73	289.48	415.83	P	P	A	1078.98	689.66	472.97	P	P	P	329.68	747.203	2.26645	D
92762_at	C-type (calcium dependent, carbohydrate recognition domain) lectin, superfamily member 6	Clecsf6	42.96	26.89	37.34	A	A	A	104.71	86.94	50.26	P	P	A	35.73	80.6367	2.25683	D
93136_at	dermatan sulphate proteoglycan 3	Dspg3	33.18	21.69	35.81	P	A	A	94.24	57.39	51.68	P	P	M	30.2267	67.77	2.24206	B
101753_s_at	P lysozyme structural	Lzps	801.56	589.15	516.64	P	P	P	1984.29	1332.43	879.44	P	P	P	635.783	1398.72	2.19999	D
94939_at	CD53 antigen	Cd53	131.92	85.82	118.73	P	P	P	303.66	259.08	166.77	P	P	P	112.157	243.17	2.16813	D
94958_at	RIKEN cDNA 1110013L07 gene	1110013L07Rik	28.47	11.84	34.43	A	A	A	66.4	52.67	42.03	P	P	P	24.9133	53.7	2.15547	A
162066_f_at	Rho interacting protein 3	Rip3	10.97	16.99	29.49	A	A	A	29.71	50.74	41.16	P	P	P	19.15	40.5367	2.1168	A
93039_at	RIKEN cDNA 1190003P12 gene	1190003P12Rik	38.36	41.69	29.28	P	A	P	105.14	79.6	46.35	P	P	A	36.4433	77.03	2.11369	A
101048_at	protein tyrosine phosphatase, receptor type, C	Ptprc	158.42	97.67	160	P	A	A	375.88	286.9	204.8	P	P	P	138.697	289.193	2.08508	D
92217_s_at	U05265:Glycoprotein 49 B /cds=(43,1050) /gb=U05265 /gi=475446 /ug=Mm.34408 /len=1420	Gp49b	86.86	63.54	65.93	P	P	P	186.31	164.5	93.22	P	P	P	72.11	148.01	2.05256	D
93869_s_at	U23781:Mus musculus hematopoietic-specific early-response A1-d protein (A1d) gene /cds=(131,649) /gb=U23781 /gi=2822192 /ug=Mm.87857 /len=796	Bcl2a1a	51.43	47.82	49.03	P	A	A	124.99	99.73	75.6	P	P	A	49.4267	100.107	2.02536	D
103989_at	RIKEN cDNA 4432417F03 gene	4432417F03Rik	37.06	17.34	52.57	A	A	P	67.42	86.78	62.35	P	P	A	35.6567	72.1833	2.0244	B
160611_at	cytochrome P450, family 4, subfamily v, polypeptide 3	Cyp4v3	96.42	50.77	98.81	P	P	A	210	163.95	119.83	P	P	A	82	164.593	2.00724	B
162107_r_at	tissue inhibitor of metalloproteinase 1	Timp1	14.43	8.59	5.91	P	P	A	4.72	4.47	3.97	A	A	A	9.64333	4.38667	-2.2	E
164493_i_at	makorin, ring finger protein, 1	Mkrn1	9.1	6.78	8.81	P	P	A	5.82	1.51	2.31	A	A	A	8.23	3.21333	-2.56	F
167637_i_at	RIKEN cDNA 4833424O15 gene	4833424O15Rik	4.96	8.71	10.9	P	P	A	2.25	1.27	4.39	A	A	A	8.19	2.63667	-3.11	F
167950_r_at	Terf1 (TRF1)-interacting nuclear factor 2	Tinf2	9.12	9.44	7.9	P	P	P	6.08	0.48	-1.61	P	P	A	8.82	1.65	-5.35	E
