# Supplementary material for: Gene expression profiling in murine autoimmune arthritis during the initiation and progression of joint inflammation
Source: Arthritis Res Ther. 2004 Dec 14;7(2):R196–207. doi: 10.1186/ar1472 (PMC1065315; doi:10.1186/ar1472)
Supplement: Additional File 2 — This file contains information about 256 upregulated and 21 downregulated genes in acutely arthritic joints/paws in five independent hybridization experiments. All genes with twofold or higher expression levels are listed. [file ar1472-S2.xls]

## Sheet: AA vs AN
Supplement 2: Acute_Arthritis_versus_Naïve
Comparison: AA versus AN
Column Headings:
Affy ID	Unique Probe Set identifier by Affymetrix.
Description	Gene description
Accession	Genbank Accession number
AN1	Experimental condition AN (no adoptive transfer, arthritis negative, naïve SCID paws), replicate 1
AN2	Experimental condition AN (no adoptive transfer, arthritis negative, naïve SCID paws), replicate 2
AN3	Experimental condition AN (no adoptive transfer, arthritis negative, naïve SCID paws), replicate 3
C_AN1	Affimetrix call value for AN1
C_AN2	Affimetrix call value for AN2
C_AN3	Affimetrix call value for AN3
AA1	Experimental condition AA (acute arthritis), replicate 1
AA2	Experimental condition AA (acute arthritis), replicate 2
AA3	Experimental condition AA (acute arthritis), replicate 3
AA4	Experimental condition AA (acute arthritis), replicate 4
AA5	Experimental condition AA (acute arthritis), replicate 5
C_CA1	Affimetrix call value for AA1
C_CA2	Affimetrix call value for AA2
C_CA3	Affimetrix call value for AA3
C_CA4	Affimetrix call value for AA4
C_CA5	Affimetrix call value for AA5
AN	Average signal of three replicates, experimental condition AN
CA	Average signal of three replicates, experimental condition CA
Fold	Fold change as a ratio of PA to AN; negative expression values were converted to "1" before calculation. Ratios lower than "1" presented as "-1/Ratio"
Affy ID	Description	Accession	AN1	C_AN1	AN2	C_AN2	AN3	C_AN3	AN	AA1	C_AA1	AA2	C_AA2	AA3	C_AA3	AA4	C_AA4	AA5	C_AA5	AA	Fold
95349_g_at	chemokine (C-X-C motif) ligand 1	J04596	-3.87	A	-21.74	A	-6.72	P	-10.78	752.63	P	777.65	P	1129.69	P	1172.16	P	380.96	P	842.62	842.62
111647_at	Mus musculus transcribed sequences	AI156274	0.69	P	-40.24	A	-24.2	A	-21.25	446.36	P	418.23	P	406.09	P	346.58	P	138	P	351.05	351.05
161968_f_at	chemokine (C-C motif) receptor 5	AV370035	7.39	A	-30.69	A	5.25	A	-6.01	429.55	P	411.81	P	312.79	P	293.47	P	195.97	P	328.72	328.72
95951_at	C-type (calcium dependent, carbohydrate recognition domain) lectin, superfamily member 8	AF061272	-1.58	A	-25.88	A	1.12	A	-8.78	325.26	P	197.83	P	354.34	P	310.82	P	186.34	P	274.92	274.92
101160_at	chemokine (C-X-C motif) ligand 2	X53798	-60.13	A	-100.19	A	-65.96	P	-75.42	349.61	P	116.86	P	414.74	P	206.79	P	46.74	P	226.95	226.95
95338_s_at	matrix metalloproteinase 12	M82831	2.77	A	0.35	A	-2.9	A	0.07	22.27	P	24.1	P	2.12	A	2.59	A	2.07	P	10.63	145.19
164757_at	RIKEN cDNA 5830458K16 gene	AV290217	4.15	A	-2.42	A	-1.16	A	0.19	38.07	P	36.21	P	8.53	A	25.05	P	17.02	A	24.98	129.3
98772_at	chemokine (C-X-C motif) ligand 5	U27267	20.89	A	-0.64	A	16.52	P	12.26	1158.48	P	1080.96	P	1355.27	P	1628.04	P	885.62	P	1221.67	99.68
104750_at	interferon gamma inducible protein	M63630	4.32	A	1.15	A	-3.4	A	0.69	117.68	P	59.25	P	53.97	P	54.87	P	38.04	P	64.76	94
166960_f_at	Fc receptor, IgG, high affinity I	AV092959	-0.25	A	-29.62	A	-3.3	A	-11.05	173.16	P	142.69	P	40.33	A	45.38	A	33.75	P	87.06	87.06
103486_at	interleukin 1 beta	M15131	24.7	A	-9.27	A	24.2	A	13.21	950.11	P	692.14	P	860.53	P	837.21	P	481.23	P	764.24	57.85
130509_at	membrane-spanning 4-domains, subfamily A, member 6C	AI851996	1.25	P	-4.73	A	6.99	A	1.17	95.32	P	73.26	P	60.67	P	59.65	P	40.47	P	65.87	56.31
162181_f_at	Fc receptor, IgE, high affinity I, gamma polypeptide	AV012229	17.18	A	-25.77	A	12.27	A	1.23	93.18	P	53.69	A	76.22	P	64.82	P	23.32	A	62.25	50.74
102736_at	chemokine (C-C motif) ligand 2	M19681	19.7	P	33.2	M	36.76	P	29.89	1402.86	P	836.57	P	1387.08	P	1360.63	P	304.06	P	1058.24	35.41
94761_at	chemokine (C-C motif) ligand 7	X70058	20.93	A	18.12	A	34.35	P	24.47	1165.86	P	812.06	P	883.14	P	1054.27	P	329.92	P	849.05	34.7
102712_at	serum amyloid A 3	X03505	85.79	A	82.4	A	96.23	A	88.14	2882.44	P	2740.84	P	4069.38	P	3494.21	P	1855.25	P	3008.43	34.13
164784_at	SAM domain, SH3 domain and nuclear localisation signals, 1	AV270328	2.71	A	1.29	A	-0.65	A	1.12	56.68	P	33.6	P	30.33	A	33.35	P	20.49	A	34.89	31.18
92192_s_at	proprotein convertase subtilisin/kexin type 5	D12619	1.17	A	3.23	A	7.16	A	3.85	115.59	P	94.64	P	139.73	P	105.44	P	70.29	P	105.14	27.28
100484_at	matrix metalloproteinase 13	X66473	52.34	P	13.73	P	38.47	P	34.85	910.1	P	958.8	P	1005.9	P	968.35	P	648.52	P	898.33	25.78
103887_at	S100 calcium binding protein A9 (calgranulin B)	M83219	96.5	P	-5.83	A	66.01	P	52.23	1158.64	P	1130.42	P	1478.49	P	1481.35	P	1322.8	P	1314.34	25.17
102218_at	interleukin 6	X54542	19.53	A	14.5	A	29.56	A	21.2	518.77	P	244.45	P	852.13	P	810.05	P	143.01	P	513.68	24.24
98474_r_at	tumor necrosis factor alpha induced protein 6	U83903	0.35	A	6.4	A	4.07	A	3.61	101.74	P	48.14	P	82.5	P	88.05	P	48.51	P	73.79	20.47
95348_at	chemokine (C-X-C motif) ligand 1	J04596	62.69	A	41.61	A	56.82	A	53.7	904.73	P	698.54	P	1263.97	P	1204.37	P	386.74	P	891.67	16.6
92731_at	pentaxin related gene	X83601	78.4	P	35.47	A	51.82	A	55.23	1140.72	P	700.21	P	869.24	P	995.71	P	528.14	P	846.8	15.33
98833_at	matrix metalloproteinase 3	X66402	111.86	P	89.24	P	126.13	P	109.08	1539.7	P	1746.16	P	2225.5	P	1557.44	P	1090.36	P	1631.83	14.96
102719_f_at	chemokine (C-C motif) receptor 5	X94151	5.49	A	-6.2	A	11.59	A	3.63	75.8	P	58.27	P	50.81	A	53.93	P	31.88	A	54.14	14.93
93198_at	colony stimulating factor 3 receptor (granulocyte)	M58288	42.72	A	43.17	A	49.31	A	45.07	758.71	P	546.17	P	520.98	P	556.04	P	616.68	P	599.72	13.31
102048_at	cardiac responsive adriamycin protein	AF041847	11.85	A	3.96	A	17.12	P	10.97	152.61	P	161.42	P	156.91	P	186.62	P	61.44	P	143.8	13.1
102718_at	chemokine (C-C motif) receptor 5	AF022990	12.66	A	7.95	P	11.89	A	10.84	199.35	P	168.53	P	117.85	P	115.9	P	83.28	P	136.98	12.64
99952_at	chitinase 3-like 1	X93035	15.37	A	-0.07	A	11.98	A	9.09	143.46	P	132.51	P	87.91	P	77.09	P	59.75	P	100.14	11.01
93397_at	chemokine (C-C) receptor 2	U56819	97.35	P	74.46	P	109.21	P	93.67	1076.39	P	1141.38	P	1190.82	P	1065.18	P	601.23	P	1015	10.84
164719_at	RIKEN cDNA 2010005H15 gene	AV063097	11.61	A	2.67	A	6.59	A	6.96	90.7	P	77.2	P	61.87	P	81.76	P	53.37	P	72.98	10.49
94137_at	interleukin 8 receptor, beta	L13239	30.28	A	20.02	A	34.54	A	28.28	222.49	P	153.96	P	319.65	P	320.74	P	362.82	P	275.93	9.76
115453_at	ATPase, H+ transporting, V0 subunit D, isoform 2	AA764584	18.59	P	-3.84	A	6.95	A	7.23	52.49	P	110.31	P	32.64	A	83.52	P	62.14	P	68.22	9.43
99413_at	chemokine (C-C motif) receptor 1	U29678	58.27	P	46.8	P	41.01	P	48.7	558.24	P	427.11	P	408.94	P	551.41	P	342.42	P	457.62	9.4
103024_at	a disintegrin and metalloprotease domain 8	X13335	38.53	A	30.23	A	39.57	A	36.11	466.12	P	348.69	P	327.66	P	320.2	P	224.81	P	337.5	9.35
97322_at	membrane-spanning 4-domains, subfamily A, member 6B	AI835093	6.48	A	5.16	A	16.65	A	9.43	102.35	P	65.27	P	105.72	P	95.59	P	70.71	P	87.93	9.32
92858_at	secretory leukocyte protease inhibitor	AF002719	117.1	P	88.27	A	118.01	P	107.8	842.71	P	1066.43	P	1085.46	P	980.79	P	701.73	P	935.42	8.68
92472_f_at	schlafen 2	AF099973	1.2	A	19.07	A	25.2	A	15.16	218.27	P	115.59	P	75.17	P	96.33	P	140.73	P	129.22	8.53
98514_at	tissue factor pathway inhibitor	AF004833	5.39	A	5.31	A	0.53	A	3.74	34.09	P	35.98	P	33.99	A	24.78	A	29.44	P	31.66	8.46
101298_g_at	protein tyrosine phosphatase, receptor type, C	M23158	21.23	A	8.53	A	11.4	A	13.72	148.63	P	109.99	P	101.89	P	132.9	P	80.73	P	114.83	8.37
113322_at	Mus musculus adult male bone cDNA, RIKEN full-length enriched library, clone:9830169G21 product:unknown EST, full insert sequence	AI116109	62.9	P	17.07	P	14.56	P	31.51	307.78	P	354.09	P	256.52	P	243.75	P	138.71	P	260.17	8.26
106497_at	chemokine (C-C motif) receptor 1	AI957133	13.19	A	18.13	A	13.35	A	14.89	88.41	A	87.56	P	172.11	P	185.04	P	77.5	P	122.12	8.2
101464_at	tissue inhibitor of metalloproteinase 1	V00755	351.01	P	397.84	A	371.3	P	373.38	2977.67	P	3772.84	P	3602.05	P	3020.86	P	1889.15	P	3052.51	8.18
103448_at	S100 calcium binding protein A8 (calgranulin A)	M83218	307.44	P	162.65	P	335.34	P	268.47	2194.86	P	1774.4	P	2442.32	P	2258.75	P	2135.51	P	2161.17	8.05
93717_at	chemokine (C-C motif) ligand 12	U50712	29.82	A	24.58	A	28.53	A	27.64	330.38	P	195.67	P	223	P	211.51	P	125.93	P	217.3	7.86
102798_at	adrenomedullin	U77630	13.59	P	-3.18	A	12.87	A	7.76	73.25	P	43.78	P	50.03	P	77.59	P	54.26	P	59.78	7.7
114810_at	membrane-spanning 4-domains, subfamily A, member 6D	AI447446	165.93	P	99.83	P	123.34	P	129.7	1025.35	P	1082.42	P	1109.76	P	1128.75	P	466.11	P	962.48	7.42
163450_at	toll-like receptor 1	AA616250	12.04	P	8.57	A	14.31	A	11.64	104.44	P	95.05	P	85.36	P	95.92	P	49.65	P	86.08	7.39
92315_at	schlafen 4	AF099977	113.43	P	114.6	A	99.18	P	109.07	1085.79	P	987.42	P	720.34	P	666.53	P	533.23	P	798.66	7.32
137100_at	RIKEN cDNA 9930027N05 gene	AW214591	30.02	P	21.93	A	27.16	P	26.37	280.9	P	279.61	P	100.83	P	139.31	P	140.16	P	188.16	7.14
99957_at	matrix metalloproteinase 9	X72795	180.48	A	177.27	A	169.22	A	175.66	910.72	P	1587.3	P	648.3	P	1357.47	P	1682.46	P	1237.25	7.04
98092_at	placenta-specific 8	AA790307	116.18	P	84.63	A	80.81	P	93.88	885.84	P	579.98	P	633.04	P	587.24	P	466.02	P	630.42	6.72
92217_s_at	U05265:Glycoprotein 49 B /cds=(43,1050) /gb=U05265 /gi=475446 /ug=Mm.34408 /len=1420	U05265	86.86	P	63.54	P	65.93	P	72.11	674.86	P	377.66	P	530.12	P	518.02	P	304.8	P	481.09	6.67
92762_at	C-type (calcium dependent, carbohydrate recognition domain) lectin, superfamily member 6	AJ133533	42.96	A	26.89	A	37.34	A	35.73	260.44	P	235.79	P	259.25	P	243.56	P	181.74	P	236.16	6.61
102021_at	interleukin 4 receptor, alpha	M27960	59.29	P	129.35	P	157.96	P	115.53	972.61	P	632.3	P	852.78	P	773.42	P	486.69	P	743.56	6.44
102114_f_at	angiopoietin-like 4	AI326963	159.76	P	97.33	A	123.41	P	126.83	834.49	P	984.24	P	869.64	P	828.98	P	511.98	P	805.87	6.35
92459_at	chemokine (C-C motif) ligand 8	AB023418	496.46	P	271.75	P	371.21	P	379.81	2957.59	P	2458.85	P	2619.1	P	2199.73	P	1633.6	P	2373.77	6.25
102326_at	neutrophil cytosolic factor 2	AB002664	25.22	P	6.23	A	39.56	P	23.67	195.73	P	130.87	P	185.66	P	149.05	P	70.02	P	146.26	6.18
94939_at	CD53 antigen	X97227	131.92	P	85.82	P	118.73	P	112.16	822.5	P	560.1	P	798.62	P	747.33	P	524.55	P	690.62	6.16
100397_at	TYRO protein tyrosine kinase binding protein	AF024637	185.32	P	130.14	A	161.77	P	159.08	1083.09	P	1063.28	P	986.01	P	1013.68	P	756.51	P	980.51	6.16
112445_at	hypothetical protein LOC213048	AI156718	190.53	P	150.32	P	142.71	P	161.18	953.74	P	1028.18	P	1258.92	P	1149.93	P	576.11	P	993.38	6.16
108245_at	Cd209e antigen	AI643798	34.26	A	21.84	A	29.73	A	28.61	201.05	P	167.1	P	268.25	P	165.06	P	79.09	P	176.11	6.16
103492_at	carboxypeptidase X 1 (M14 family)	AF077738	19.77	A	-14.56	A	28.82	A	11.34	96.38	P	59.6	P	52.36	P	69.73	P	64.6	P	68.54	6.04
160774_at	ectonucleoside triphosphate diphosphohydrolase 1	AF037366	16.07	A	-0.29	A	16.57	A	10.79	67.86	P	54.43	A	70.13	P	72.09	P	61.34	P	65.17	6.04
163627_f_at	collagen triple helix repeat containing 1	AI847474	34.31	P	11.14	A	20.25	P	21.9	109.22	P	196.08	P	53.13	P	140.18	P	159.73	P	131.67	6.01
112039_at	Mus musculus transcribed sequences	AA178128	50.64	A	39.49	A	39.4	A	43.17	301.09	P	310.72	P	258.79	P	274.89	P	139.13	A	256.92	5.95
102337_s_at	Fc receptor, IgG, low affinity IIb	M31312	118.24	P	80.86	P	104.29	P	101.13	756.12	P	553.51	P	692.56	P	608.27	P	390.68	P	600.23	5.94
98373_at	membrane-spanning 4-domains, subfamily A, member 4C	AI462516	19.18	A	8.33	A	14.53	A	14.01	111.98	P	86.31	P	74.51	A	78.29	P	64.02	P	83.02	5.92
104647_at	prostaglandin-endoperoxide synthase 2	M88242	14.39	A	3.51	A	14.48	A	10.79	88.35	P	48.42	P	68.08	P	65.02	P	49.15	P	63.8	5.91
102025_at	chemokine (C-X-C motif) ligand 13	AF030636	20.39	A	9.95	A	16.63	A	15.66	80.54	P	64.39	P	153.56	P	100.26	P	61.47	P	92.04	5.88
96553_at	G-protein coupled receptor 25	U39827	14.97	A	-2.16	A	15.07	A	9.3	73.4	P	54.11	A	61.69	P	53.16	P	30.97	P	54.66	5.88
104388_at	chemokine (C-C motif) ligand 9	U49513	253.22	P	197.28	P	289.18	P	246.56	1647.09	P	1483.14	P	2041.94	P	1430.38	P	624.96	P	1445.5	5.86
98299_s_at	schlafen 3	AF099974	21.57	A	17.36	A	18.97	A	19.3	161.9	P	115.18	P	78.93	P	104.78	P	97.73	P	111.7	5.79
97420_at	leucine-rich alpha-2-glycoprotein	AW230891	135.63	P	103.88	P	136.28	P	125.26	936.64	P	841.65	P	796.38	P	610.23	P	430.87	P	723.15	5.77
93416_at	tumor necrosis factor (ligand) superfamily, member 11	AF019048	19.02	A	18.38	A	16.47	A	17.96	102.36	P	77.04	P	130.49	P	122.59	P	80.56	P	102.61	5.71
100325_at	glycoprotein 49 A	M65027	260.05	P	154.63	P	210.59	P	208.42	1364.31	P	1317.7	P	1141.93	P	1177.49	P	894.92	P	1179.27	5.66
94085_at	proteoglycan, secretory granule	M34603	283.73	P	289.48	P	415.83	A	329.68	1651.32	P	1728.58	P	2537.14	P	1861.29	P	1219.1	P	1799.49	5.46
164260_at	membrane-spanning 4-domains, subfamily A, member 6C	AA790755	24.78	A	24.6	A	17.37	A	22.25	130.02	P	95.22	P	162.03	P	140.62	P	68.96	A	119.37	5.36
92559_at	vascular cell adhesion molecule 1	U12884	18.55	P	7.87	P	22.11	P	16.18	126.27	P	116	P	78.67	P	65.6	P	46.03	P	86.51	5.35
93328_at	histidine decarboxylase	X57437	67.7	A	55.33	A	86.39	A	69.81	621.96	P	226.06	P	316.53	P	412.55	P	261.92	P	367.8	5.27
102794_at	chemokine (C-X-C motif) receptor 4	Z80112	26.48	P	10.09	A	29.62	P	22.06	148.62	P	122.73	P	80.53	P	98.43	P	117.62	P	113.59	5.15
94278_at	lymphocyte cytosolic protein 1	D37837	265.23	P	171.91	P	223.76	P	220.3	1144	P	1186.49	P	1127.01	P	1150.84	P	908.66	P	1103.4	5.01
93869_s_at	U23781:Mus musculus hematopoietic-specific early-response A1-d protein (A1d) gene /cds=(131,649) /gb=U23781 /gi=2822192 /ug=Mm.87857 /len=796	U23781	51.43	P	47.82	A	49.03	A	49.43	264.93	P	316.93	P	208.42	P	253.3	P	185.15	P	245.75	4.97
101048_at	protein tyrosine phosphatase, receptor type, C	M14343	158.42	P	97.67	A	160	A	138.7	744.05	P	702.35	P	801.56	P	695.29	P	476.41	P	683.93	4.93
94792_at	macrophage scavenger receptor 1	AI447305	76.97	A	83.64	A	71.78	A	77.47	468.15	P	476.01	P	406.27	P	318.02	P	241.18	P	381.92	4.93
168294_f_at	paired-Ig-like receptor B	AV236255	66.59	P	14.37	A	79.45	P	53.47	458.97	P	379.78	P	148.84	P	165.13	P	142.38	P	259.02	4.84
103662_at	neutrophil cytosolic factor 4	U59488	98.05	P	96.86	A	106.95	A	100.62	544.68	P	467	P	534.48	P	537.82	P	342.95	P	485.39	4.82
114822_f_at	membrane-spanning 4-domains, subfamily A, member 4B	AA762251	37.04	P	33.11	A	34.13	A	34.76	210.95	P	175.8	P	138.61	P	184.98	P	113.57	P	164.78	4.74
160254_at	interferon induced transmembrane protein 2 like	AW123191	188.81	P	138.32	A	159.37	P	162.17	993.59	P	866.2	P	847.42	P	687.78	P	438.61	P	766.72	4.73
96092_at	haptoglobin	M96827	351.83	P	297.02	P	367.57	P	338.81	2023.28	P	1690.56	P	1819.92	P	1426.97	P	955.4	P	1583.23	4.67
162206_f_at	suppressor of cytokine signaling 3	AV374868	135.45	P	115.72	P	153.81	P	134.99	777.02	P	507.91	P	715.31	P	766.54	P	383.61	P	630.08	4.67
96648_at	coronin, actin binding protein 1A	AW122039	93.33	A	85.52	A	117.81	A	98.89	546.27	P	395.81	P	486.97	P	498.9	P	375.64	P	460.72	4.66
98030_at	tripartite motif protein 30	J03776	24.92	A	16.56	A	21.85	P	21.11	129.44	P	125.36	P	66.84	P	94.53	P	75.42	P	98.32	4.66
98773_s_at	immunoresponsive gene 1	AI323667	23.23	P	26.54	A	32.92	A	27.57	170.17	P	92.47	P	115.21	P	123.8	P	131.16	P	126.56	4.59
102990_at	procollagen, type III, alpha 1	AA655199	255.39	P	193.33	P	231.45	P	226.72	1038.46	P	1080.09	P	746.24	P	1079.68	P	1212.11	P	1031.32	4.55
96551_at	C-type (calcium dependent, carbohydrate recognition domain) lectin, superfamily member 9	AB024717	14.34	A	16.29	P	7.71	A	12.78	57.66	P	26.62	P	76.39	P	81.54	P	47.12	P	57.87	4.53
103507_at	EGF-like module containing, mucin-like, hormone receptor-like sequence 1	X93328	84.2	A	30.75	A	62.18	A	59.05	328.76	P	293.07	P	275.66	P	243.88	P	192.14	P	266.7	4.52
104374_at	serine (or cysteine) proteinase inhibitor, clade A, member 3N	M64086	331.2	P	316.54	P	325.88	P	324.54	1423.86	P	1366.63	P	2083.67	P	1489.5	P	960.04	P	1464.74	4.51
102906_at	T-cell specific GTPase	L38444	32.93	A	9.94	A	29.94	M	24.27	164.46	P	126.22	P	92.39	P	87.46	P	76.55	P	109.42	4.51
102104_f_at	AI504305:vl04g11.x1 Mus musculus cDNA, 3' end /clone=IMAGE-963236 /clone_end=3' /gb=AI504305 /gi=4402156 /ug=Mm.42485 /len=580	AI504305	177.85	P	93.25	A	172.9	P	148	785.14	P	668.28	P	840.65	P	645.06	P	401.02	P	668.03	4.51
94140_at	macrophage scavenger receptor 1	M59446	5.84	A	14	A	5.15	A	8.33	58.27	P	37.97	P	31.01	P	37.83	P	17.61	P	36.54	4.39
115395_at	RIKEN cDNA F730038I15 gene	AW208422	56.42	P	46.54	A	38.96	P	47.31	222.32	P	278.87	P	173.04	P	225.83	P	138.22	P	207.66	4.39
112996_at	cDNA sequence BC013712	AA170203	55.55	P	59.4	P	42.1	P	52.35	311.35	P	213.94	P	220.44	P	243.94	P	146.83	P	227.3	4.34
164215_at	chemokine (C-C motif) receptor 1	AI481632	14.06	A	8.97	A	18.6	P	13.88	66.33	P	62.32	P	56.84	P	80.33	P	33.42	P	59.85	4.31
103571_at	leukocyte specific transcript 1	U72644	131.5	P	103.04	A	94.2	A	109.58	560.7	P	478.26	P	536.76	P	508.26	P	242.94	P	465.38	4.25
105858_at	hypothetical protein 9530076L18	AI847445	63.42	P	46.53	P	52.94	P	54.3	280.35	P	230.33	P	254.1	P	247.06	P	133.97	P	229.16	4.22
96764_at	interferon-inducible GTPase	AJ007971	63.32	A	55.8	A	80.01	P	66.38	414.14	P	195.91	P	327.01	P	222.33	P	225.76	P	277.03	4.17
163348_at	dimethylarginine dimethylaminohydrolase 1	AW046009	29.88	A	37.87	A	51.74	A	39.83	140.63	P	121.72	P	234.09	P	195.3	P	136.2	P	165.59	4.16
96119_s_at	angiopoietin-like 4	AA797604	229.72	A	230.37	A	195.28	A	218.46	981.24	P	1019.57	P	1004.91	P	924.4	P	588.23	P	903.67	4.14
161410_r_at	protein tyrosine phosphatase, receptor type, C	AV313844	35.03	P	21.18	A	49.96	A	35.39	166.88	P	154.2	P	128.27	P	152.76	P	129.48	P	146.32	4.13
160095_at	lysyl oxidase	D10837	278.42	P	297.97	P	280.5	P	285.63	1106.08	P	1324.39	P	1091.02	P	1226.61	P	1044.18	P	1158.46	4.06
168500_s_at	RIKEN cDNA 2610307O08 gene	AV300716	71.36	P	33.97	A	78.41	P	61.25	353.71	P	380.49	P	160.59	P	152.84	P	163.27	P	242.18	3.95
112083_at	Mus musculus transcribed sequences	AA389905	179.83	P	107.36	P	111.47	P	132.89	687.26	P	538.12	P	430.03	P	635.8	P	324.63	P	523.17	3.94
92633_at	cathepsin Z	AJ242663	117.96	P	83.55	P	127.12	P	109.54	461.95	P	461.85	P	487.9	P	451.98	P	289.35	P	430.61	3.93
101436_at	chemokine (C-X-C motif) ligand 9	M34815	8.62	A	9.78	A	4.67	A	7.69	57.29	P	35.47	P	18.36	A	17.22	A	22.27	P	30.12	3.92
162362_f_at	tenascin C	AV230686	179.04	P	117.61	A	149.03	A	148.56	591.99	P	659.05	P	477.7	P	556.44	P	627.85	P	582.61	3.92
110381_at	src-like adaptor	AI120030	73.69	P	59.51	A	46.71	A	59.97	263	P	240.25	P	284.41	P	243.45	P	140.8	P	234.38	3.91
95784_at	paired-Ig-like receptor A1	U96682	150.65	A	73.24	A	98.39	P	107.43	532.14	P	428.26	P	406.42	P	409.79	P	320.17	P	419.36	3.9
102791_at	proteosome (prosome, macropain) subunit, beta type 8 (large multifunctional protease 7)	U22033	156.33	P	90.17	P	160.86	P	135.79	712	P	528.33	P	508.06	P	463.8	P	415.21	P	525.48	3.87
103256_at	membrane-spanning 4-domains, subfamily A, member 4D	AI509811	72.16	A	61.98	A	89.7	P	74.61	343.04	P	295.3	P	266.17	A	303.45	P	235.4	P	288.67	3.87
104257_g_at	pleckstrin homology, Sec7 and coiled-coil domains, binding protein	AI120844	161.6	P	97.09	P	157.79	P	138.83	690.07	P	429.19	P	586.02	P	625.35	P	352.8	P	536.69	3.87
104692_at	selectin, platelet	M72332	77.21	A	64.84	A	72.74	A	71.6	349.5	P	297.65	P	297.18	P	242.21	P	180.03	P	273.31	3.82
101753_s_at	P lysozyme structural	X51547	801.56	P	589.15	P	516.64	P	635.78	2756.05	P	2915.96	P	2438.86	P	2320.69	P	1654.17	P	2417.14	3.8
93261_at	legumain	AJ000990	288.7	P	235.34	P	243.88	P	255.97	1148.27	P	1065.69	P	988.54	P	972.48	P	671.28	P	969.25	3.79
103226_at	mannose receptor, C type 1	Z11974	201.58	P	194.97	P	219.1	P	205.22	973.06	P	744.08	P	839.9	P	762.77	P	551.79	P	774.32	3.77
96953_at	chemokine (C-X-C motif) ligand 14	AW120786	323.23	P	419.35	P	302.3	P	348.29	1295.18	P	1462.78	P	1527.19	P	1309.86	P	920.11	P	1303.03	3.74
102884_at	inositol polyphosphate-5-phosphatase D	U51742	45.75	A	31.37	A	36.12	A	37.75	176.64	P	137.61	P	137.84	P	138.3	P	114.49	A	140.97	3.73
163350_at	RIKEN cDNA 1110014L14 gene	AI155242	51.09	P	16.69	A	26	P	31.26	112.08	P	174.39	P	64.82	P	137.51	P	90.54	P	115.87	3.71
92607_at	mesoderm specific transcript	AF017994	25.67	A	13.74	A	26.77	P	22.06	62.93	P	105.32	P	48.63	P	64.42	P	124.83	P	81.23	3.68
101468_at	properdin factor, complement	X12905	93.77	P	88.61	A	90.27	P	90.88	426.36	P	372.59	P	298.45	P	308.84	P	259.24	P	333.1	3.67
98465_f_at	interferon activated gene 204	M31419	144.78	P	123.75	P	141.5	P	136.68	613.37	P	448.09	P	514.61	P	534.52	P	379.11	P	497.94	3.64
103089_at	CD48 antigen	X53526	45.75	A	18.39	A	38.36	A	34.17	158.1	P	123.9	P	110.39	P	124.86	P	90.97	P	121.64	3.56
104606_at	CD52 antigen	M55561	249.45	P	191.39	P	215.48	P	218.77	837.39	P	862.64	P	782.91	P	782.86	P	619.08	P	776.97	3.55
164870_f_at	calcium/calmodulin-dependent serine protein kinase	AV309647	4.34	A	2.3	A	3.7	P	3.44	17.14	P	8.5	P	16.4	A	5.67	A	13.3	P	12.2	3.54
94928_at	tumor necrosis factor receptor superfamily, member 1b	X87128	95.31	P	59.46	P	88.93	P	81.23	320.97	P	299.45	P	312.63	P	263.4	P	235.57	P	286.4	3.53
103707_at	complement component 3a receptor 1	U77461	130.27	P	233.25	P	280.64	P	214.72	543.56	P	539.13	P	1084.8	P	989.82	P	634.68	P	758.4	3.53
94224_s_at	interferon activated gene 205	M74123	132.17	P	116.27	P	135.34	P	127.93	631.65	P	370.63	P	412.67	P	431.14	P	398.17	P	448.85	3.51
161177_f_at	lysyl oxidase	AV232133	241.09	A	309.41	A	378.1	P	309.53	981.74	P	1133.34	P	1293.21	P	1195.25	P	830.22	P	1086.75	3.51
102816_at	serine (or cysteine) proteinase inhibitor, clade A, member 3M	X69832	20.38	A	11	A	20.46	P	17.28	77.87	P	51.94	P	80.73	P	66.26	P	24.9	A	60.34	3.49
168210_r_at	Mus musculus transcribed sequence with weak similarity to protein ref:NP_491515.1 (C.elegans) vaculolar ATPase [Caenorhabditis elegans]	AV248056	51.97	P	31.14	P	45.55	A	42.88	111.9	P	280.17	P	75.73	P	116.63	P	161.42	P	149.17	3.48
93550_at	cysteine and glycine-rich protein 2	D88792	135.83	P	120.85	A	112.68	P	123.12	446.01	P	492.14	P	384.04	P	477.29	P	337.12	P	427.32	3.47
106619_at	RIKEN cDNA 1110012D08 gene	AW060770	66.6	P	51.95	A	34.56	A	51.04	225.56	P	198.41	P	157.37	P	163.3	P	138.54	P	176.63	3.46
104464_s_at	KDEL (Lys-Asp-Glu-Leu) endoplasmic reticulum protein retention receptor 3	AI642389	122.4	P	77.92	P	128.87	P	109.73	372.72	P	408.66	P	357.17	P	426.73	P	329.41	P	378.94	3.45
164625_at	RIKEN cDNA 2410170E21 gene	AV216992	72.28	P	56.92	P	61.79	P	63.66	197.23	P	215.2	A	222.55	A	274.71	P	186.97	A	219.33	3.45
104256_at	pleckstrin homology, Sec7 and coiled-coil domains, binding protein	AI120844	96.44	P	77.27	A	96.27	P	89.99	403.92	P	206.37	P	323.18	P	361.74	P	235.31	P	306.1	3.4
114362_at	2'-5' oligoadenylate synthetase 2	AW208678	50.05	P	29.71	A	33.82	A	37.86	200.14	P	155.3	P	106.85	P	116.23	P	57.41	P	127.19	3.36
101993_at	tenascin C	X56304	327.37	P	319.17	P	255.73	P	300.76	1089.04	P	1131.13	P	987.88	P	1059.12	P	775.31	P	1008.5	3.35
112322_at	expressed sequence AI662270	AA931004	78	P	45.79	P	57.96	P	60.58	271.2	P	228.57	P	169.56	P	210.28	P	134.28	P	202.78	3.35
103016_s_at	CD68 antigen	X68273	287.07	P	230.89	P	223.63	P	247.19	849.94	P	954.61	P	860.7	P	785.49	P	681.07	P	826.36	3.34
103465_f_at	serum amyloid A 2	U60438	50.71	A	58.11	A	32.78	A	47.2	207.75	P	194.26	P	182.36	P	137.92	P	63.85	P	157.23	3.33
113724_at	colony stimulating factor 2 receptor, beta 1, low-affinity (granulocyte-macrophage)	AI848964	196.38	P	187.55	P	174.53	P	186.15	751.57	P	650.36	P	677.88	P	644.94	P	377.8	P	620.51	3.33
160606_r_at	a disintegrin-like and metalloprotease (reprolysin type) with thrombospondin type 1 motif, 1	D67076	20.63	A	6.13	A	13.78	A	13.51	61.66	P	43.62	P	40.43	P	54.04	P	24.88	P	44.93	3.32
105881_at	Jun dimerization protein 2	AI847606	254.77	P	226.3	A	230.03	P	237.04	676.41	P	861.32	P	860.73	P	968.62	P	564.16	P	786.25	3.32
115652_at	CD163 antigen	AI450439	245.79	P	92.22	A	131.83	P	156.61	793.55	P	473.7	P	484.83	P	526.65	P	312.34	P	518.21	3.31
92849_at	chemokine (C-C motif) ligand 6	M58004	545.85	P	553.72	A	524.51	P	541.36	1839.06	P	1895.53	P	2365.54	P	1950.3	P	860.2	P	1782.13	3.29
93563_s_at	nidogen 2	AB017202	25.79	P	10.73	A	19.19	P	18.57	74.64	P	60.57	P	40.62	P	60.97	P	68.3	P	61.02	3.29
100476_at	integrin binding sialoprotein	L20232	202.73	P	117.33	P	180.86	P	166.97	511.82	P	673.42	P	353.88	P	439.39	P	771.08	P	549.92	3.29
100311_f_at	eosinophil-associated ribonuclease 1	U72032	25.29	A	37.38	A	22.45	A	28.37	126.3	P	90.44	P	141.23	P	61.69	A	45.68	A	93.07	3.28
97538_at	beta-glucuronidase	M19279	145.93	P	137.09	P	153.95	P	145.66	495.98	P	536.89	P	401.95	P	509.83	P	434.17	P	475.76	3.27
98088_at	CD14 antigen	X13333	426.35	P	378.71	P	458.69	P	421.25	1562.52	P	1272.94	P	1620.18	P	1347.28	P	1075	P	1375.59	3.27
96020_at	complement component 1, q subcomponent, beta polypeptide	M22531	330.07	P	247.99	P	319.51	P	299.19	1123.45	P	994.54	P	1104.47	P	974.15	P	683.44	P	976.01	3.26
110181_at	complement component 1, q subcomponent, receptor 1	AW123683	131.4	P	193.88	P	158.6	P	161.3	323.87	P	426.66	P	709.07	P	786.47	P	383.95	P	526	3.26
93097_at	arginase 1, liver	U51805	206.01	P	176.75	P	215.28	P	199.35	595.66	P	842.12	P	919.42	P	568.4	P	312.75	P	647.67	3.25
95344_at	interleukin 13 receptor, alpha 2	U65747	9.34	A	14.58	P	19.34	P	14.42	68.65	P	57.19	P	54.6	A	31.71	P	21.87	A	46.8	3.25
93352_at	transglutaminase 2, C polypeptide	M55154	119.12	P	102.11	A	117.18	P	112.8	433.49	P	438.64	P	409.83	P	316.16	A	224.88	A	364.6	3.23
101024_i_at	small proline-rich protein 2A	AJ005559	391.68	P	449.92	P	566.46	P	469.35	2148.83	P	1521.59	P	642.76	P	1805.31	P	1452.75	P	1514.25	3.23
95546_g_at	insulin-like growth factor 1	X04480	109.95	P	141.53	A	134.47	P	128.65	405.06	P	393.17	P	524.56	P	443.96	P	303.73	P	414.1	3.22
95121_at	polymerase (DNA-directed), epsilon 4 (p12 subunit)	AW060791	8.51	P	6.44	P	11.9	M	8.95	35.73	P	33.23	P	30.38	P	20.19	P	24.03	P	28.71	3.21
97341_at	DNA segment, Chr X, Immunex 39, expressed	AW124082	38.89	A	11.94	A	35.96	A	28.93	104.18	P	93.91	P	88.51	P	89.01	P	85.02	P	92.13	3.18
92232_at	suppressor of cytokine signaling 3	U88328	286.01	A	286.68	A	291.74	P	288.14	1160.07	P	827.25	P	865.67	P	1038.79	P	690.79	P	916.51	3.18
94556_at	sorting nexin 10	AI746846	94.97	A	78.55	P	116.35	P	96.62	302.89	P	342.56	P	261.88	P	290.69	P	334.01	P	306.41	3.17
92718_at	Mus musculus interferon stimulated gene 12 (Isg12) mRNA, complete cds	AI158810	91.98	P	70.44	A	91.28	P	84.57	451.85	P	302.5	P	210.52	P	211.76	P	154.3	P	266.18	3.15
97519_at	secreted phosphoprotein 1	X13986	698.51	P	564.81	P	621.17	P	628.16	1705.61	P	2003.46	P	2392.11	P	2118.37	P	1649.1	P	1973.73	3.14
98025_at	ecotropic viral integration site 2	M34896	107.92	P	36.06	P	81.97	P	75.32	303.17	P	264.26	P	186.08	P	230.23	P	195.69	P	235.89	3.13
98003_at	paired-Ig-like receptor B	AF038149	177.61	P	141.28	A	167.95	P	162.28	550.09	P	521.25	P	548.2	P	544.57	P	365.41	P	505.9	3.12
103607_at	RIKEN cDNA 3110050F08 gene	AI882309	37.74	A	21.79	A	37.49	A	32.34	103.55	P	137.27	P	77.92	A	93.52	P	91.08	P	100.67	3.11
160873_at	ghrelin	AV206059	66.87	A	52.85	A	62.36	A	60.69	132.7	P	189.57	P	304.97	A	188.92	P	126.77	A	188.59	3.11
113230_at	epidermal growth factor-containing fibulin-like extracellular matrix protein 2	AW210333	129.47	A	136.76	A	140.9	A	135.71	449.97	P	520.87	P	407.25	P	363.18	P	365.81	P	421.42	3.11
112465_at	cytochrome b-245, beta polypeptide	AI226955	82.98	P	102.56	P	98.27	P	94.61	203.41	P	203.95	P	415.97	P	416.19	P	225.08	P	292.92	3.1
100019_at	chondroitin sulfate proteoglycan 2	D45889	185.85	P	117.81	P	180.84	P	161.5	647.07	P	524.08	P	479.35	P	487.19	P	358.88	P	499.31	3.09
162198_f_at	AV373027:AV373027 Mus musculus cDNA, 3' end /clone=9030618L08 /clone_end=3' /gb=AV373027 /gi=6420674 /ug=Mm.98263 /len=255 /NOTE=replacement for probe set(s) 100203_f_at on MG-U74A	AV373027	127.1	P	115.28	P	125.99	P	122.79	585.61	P	342.44	P	445.15	P	334.78	P	186.91	P	378.98	3.09
101923_at	phospholipase A2, group VII (platelet-activating factor acetylhydrolase, plasma)	U34277	239.72	P	170.26	A	198.09	A	202.69	736.45	P	520.8	P	702.56	P	669.01	P	479.99	P	621.76	3.07
100716_at	hyaluronan synthase1	D82964	200.81	P	196.95	A	211.72	A	203.16	660.99	P	536.74	P	802.5	P	678.15	P	435.91	P	622.86	3.07
113970_at	elastin microfibril interface located protein 1	AW229038	147.8	A	174.93	P	171	P	164.58	399.16	P	543.71	P	653.49	P	509.7	P	417.3	P	504.67	3.07
167768_r_at	Mus musculus transcribed sequence with weak similarity to protein pdb:1MEM (H.sapiens) A Chain A, Crystal Structure Of Cathepsin K Complexed With A Potent Vinyl Sulfone Inhibitor	AV252360	26.2	P	19.91	P	33	P	26.37	90.58	P	122.12	P	51.24	P	65.81	P	75.02	P	80.95	3.07
93503_at	secreted frizzled-related sequence protein 2	U88567	163.76	P	195.44	P	177.02	P	178.74	521.59	P	568.09	P	353.05	P	562.26	P	727.48	P	546.49	3.06
160387_at	RIKEN cDNA 1110055L24 gene	AI853900	110.32	P	45.05	P	104.38	P	86.58	315.5	P	241.3	P	258.48	P	263.08	P	235.86	P	262.84	3.04
102318_at	sialyltransferase 8 (alpha-2, 8-sialyltransferase) D	X86000	69.26	P	26.72	P	62.17	P	52.72	156.9	P	170.5	P	157.09	P	154.64	P	158.29	P	159.48	3.03
92488_at	caspase 12	Y13090	20.11	P	7.06	A	17.11	P	14.76	59.7	P	48.89	P	38.49	P	41.51	A	35.25	P	44.77	3.03
111841_at	RIKEN cDNA 1200002N14 gene	AI527656	229.12	P	170.96	P	155.58	P	185.22	607.63	P	566.17	P	601.86	P	659.85	P	361.86	P	559.48	3.02
101015_s_at	interferon (alpha and beta) receptor 2	AF013486	37.96	A	24.95	A	50.12	A	37.68	142.81	P	104.76	A	96.67	P	114.16	P	108.29	A	113.34	3.01
93086_at	immunoglobulin kappa chain variable 8 (V8)	M18237	108.51	P	109.72	A	89.22	P	102.48	172.09	P	181.4	P	351.17	P	452.6	P	368.64	P	305.18	2.98
92399_at	runt related transcription factor 1	D26532	11.73	A	23.5	A	19.03	A	18.09	58.09	P	33.32	A	42.14	P	67.13	P	69.04	P	53.94	2.98
113122_i_at	RIKEN cDNA 9230117N10 gene	AI843040	334.99	P	181.14	P	208.91	P	241.68	754.59	P	836.23	P	756.39	P	829.76	P	427.04	P	720.8	2.98
98543_at	cathepsin S	AJ223208	701	P	548.68	P	662.02	P	637.23	1876.41	P	1911.92	P	2212.89	P	2017.27	P	1451.1	P	1893.92	2.97
103070_at	protein tyrosine phosphatase, non-receptor type substrate 1	AB018194	205.95	P	199.03	A	219.31	P	208.1	737.99	P	699.5	P	572.07	P	560.83	P	521.05	P	618.29	2.97
115068_at	Mus musculus, clone IMAGE:964034, mRNA	AA183595	25.9	A	24.52	A	18.26	A	22.9	88.25	P	85.53	P	55.18	A	70.12	P	41.3	A	68.08	2.97
98398_s_at	apolipoprotein B editing complex 1	U22262	175.19	P	141.94	P	149.85	P	155.66	516.92	P	532.09	P	445.3	P	403.99	P	406.92	P	461.04	2.96
100059_at	cytochrome b-245, alpha polypeptide	M31775	443.29	P	421.9	P	477.52	P	447.57	1371.56	P	1417.88	P	1413.39	P	1336.85	P	1032.5	P	1314.43	2.94
100611_at	lysozyme	M21050	742	P	501.57	P	530.37	P	591.31	1717.39	P	1880.45	P	1920.18	P	1776.43	P	1370.06	P	1732.9	2.93
99071_at	macrophage expressed gene 1	L20315	316.32	A	293.04	A	232.83	P	280.73	891.1	P	894.86	P	867.7	P	800.4	P	629.09	P	816.63	2.91
102353_at	integrin beta 2	M31039	192.78	P	142.05	A	210.96	P	181.93	666.64	P	542.1	P	610.4	P	467.76	P	321.96	P	521.77	2.87
96123_at	lipopolysaccharide binding protein	X99347	610.68	P	671.81	P	654.68	P	645.72	1750.33	P	2105.21	P	2066.45	P	1857.88	P	1486.16	P	1853.21	2.87
160406_at	cathepsin K	AJ006033	720.8	P	519.18	P	563.53	P	601.17	1522.91	P	2190.11	P	1276.6	P	1877.63	P	1734.51	P	1720.35	2.86
94425_at	lymphocyte antigen 86	AB007599	113.46	P	96.72	A	105.1	P	105.09	345.6	P	364.3	P	301.35	P	280.63	P	203.72	P	299.12	2.85
102914_s_at	U23778:Mus musculus hematopoietic-specific early-response A1-b protein (A1b) gene /cds=(131,649) /gb=U23778 /gi=2822186 /ug=Mm.16105 /len=796	U23778	123.34	P	116.25	P	112.64	P	117.41	350.98	P	430.39	P	325.04	P	318.74	P	241.34	P	333.3	2.84
113808_at	arachidonate 5-lipoxygenase activating protein	AA930477	404.17	P	311.29	P	371.36	P	362.27	1015.84	P	1022.68	P	1265.55	P	1175.96	P	669.02	P	1029.81	2.84
96912_s_at	cytotoxic T lymphocyte-associated protein 2 alpha	X15591	354.33	P	249.56	P	287.29	P	297.06	946.05	P	948.79	P	939.49	P	835.14	P	541.02	P	842.1	2.83
160894_at	CCAAT/enhancer binding protein (C/EBP), delta	X61800	326.52	P	249.13	P	400.03	P	325.23	1044.83	P	758.41	P	997.4	P	1046.72	P	745.05	P	918.48	2.82
109824_f_at	AI835703:UI-M-AI0-aan-b-05-0-UI.s1 Mus musculus cDNA, 3' end /clone=UI-M-AI0-aan-b-05-0-UI /clone_end=3' /gb=AI835703 /gi=5469916 /ug=Mm.43072 /len=305	AI835703	373.55	P	257.44	P	314.83	P	315.27	888.34	P	1067.28	P	1042.27	P	988.95	P	451.7	P	887.71	2.82
110187_at	RIKEN cDNA 4930568P13 gene	AA624041	63.57	P	45.52	A	54.27	P	54.46	177.08	P	183.44	P	143.76	P	164.97	P	94.59	P	152.77	2.81
100609_at	histocompatibility 2, complement component factor B	AF049850	92.48	A	72.46	A	65.37	M	76.77	247.98	A	209.57	P	223.18	P	225.43	P	168.61	P	214.95	2.8
101080_at	procollagen, type V, alpha 1	AB009993	241.83	P	193.81	P	247.44	P	227.69	681.16	P	857.5	P	429.98	P	553.55	P	669.93	P	638.42	2.8
102012_at	src family associated phosphoprotein 2	AB014485	194.78	P	109.9	P	195.56	P	166.75	647.24	P	468.9	P	430.03	P	481.82	P	305.52	P	466.7	2.8
103210_at	colony stimulating factor 2 receptor, beta 2, low-affinity (granulocyte-macrophage)	M29855	155.43	P	106.67	P	130.42	P	130.84	453.19	P	370.59	P	344.06	P	364.37	P	287.78	P	364	2.78
100412_g_at	AE binding protein 1	AF053943	254.06	P	143.46	A	163.93	P	187.15	543.56	P	666.45	P	405.94	P	423.89	P	529.58	P	513.88	2.75
96481_at	expressed sequence C80638	AV251613	52.56	A	50.34	A	50.28	A	51.06	99.39	P	197.9	P	85.69	A	145	P	174.91	P	140.58	2.75
97013_f_at	cytochrome b-245, alpha polypeptide	AW046124	449.14	P	453.44	A	533.45	P	478.68	1282.73	P	1438.13	P	1501.84	P	1453.62	P	913.36	P	1317.94	2.75
115112_at	RIKEN cDNA 2510015N06 gene	AW050362	34.99	P	24.14	A	30.34	A	29.82	94.37	P	95.49	P	77.51	A	81.07	P	61.83	P	82.05	2.75
163917_at	a disintegrin-like and metalloprotease (reprolysin type) with thrombospondin type 1 motif, 5 (aggrecanase-2)	AA866632	60.96	P	43.03	P	45.83	P	49.94	127.84	P	146.21	P	156.74	P	164.2	P	90.17	P	137.03	2.74
96336_at	glycine amidinotransferase (L-arginine:glycine amidinotransferase)	AI844626	258.44	P	187.67	P	209.05	P	218.39	673.76	P	758.79	P	657.78	P	511.28	P	378.77	P	596.08	2.73
92866_at	histocompatibility 2, class II antigen A, alpha	X52643	758.23	P	715.01	P	968.51	P	813.92	2097.72	P	2146.06	P	2447.8	P	2188.04	P	2164.52	P	2208.83	2.71
97384_at	glia maturation factor, gamma	AA791012	120.57	P	110.35	A	105.23	A	112.05	352.36	P	220.05	P	403.64	P	316.2	P	226.04	P	303.66	2.71
114025_at	runt related transcription factor 1	AI643935	243.94	P	195.28	P	163.97	P	201.06	422.26	P	554.33	P	563.06	P	691.11	P	481.63	P	542.48	2.7
97507_at	peptidylprolyl isomerase C-associated protein	X67809	83.19	P	78.52	A	83.12	P	81.61	281.4	P	240.29	P	196.27	P	199.3	P	181.04	P	219.66	2.69
102255_at	oncostatin M receptor	AB015978	192.06	P	158.08	P	207.26	P	185.8	583.91	P	440.86	P	565.6	P	551.11	P	346.24	P	497.55	2.68
103518_at	cytotoxic T lymphocyte-associated protein 2 beta	X15592	60.48	P	40.27	A	41.38	A	47.37	154.23	P	147.56	P	129.81	P	117.25	P	85.83	P	126.94	2.68
162219_f_at	solute carrier family 16 (monocarboxylic acid transporters), member 2	AV150997	33.95	A	24.77	A	38.9	A	32.54	84.42	P	80.6	P	92.59	P	97.79	P	77.54	P	86.59	2.66
102904_at	histocompatibility 2, class II antigen E alpha	V00833	489.58	P	369.34	P	427.58	P	428.84	1182.32	P	1268.13	P	1083.3	P	1187.32	P	969.43	P	1138.1	2.65
94704_at	WNT1 inducible signaling pathway protein 2	AF100778	43.62	A	52.48	A	50.39	A	48.83	136.48	P	143.41	P	150.88	P	130.91	P	84.5	P	129.23	2.65
103080_at	SAM domain and HD domain, 1	U15635	143.16	A	191.86	A	153.23	P	162.75	525.36	P	381.7	P	476.38	P	435.93	P	313.86	P	426.64	2.62
93136_at	dermatan sulphate proteoglycan 3	D78274	33.18	P	21.69	A	35.81	A	30.23	95.4	P	84.27	P	64.92	A	83.1	P	68.34	P	79.21	2.62
93497_at	complement component 3	K02782	1006.25	P	787.3	P	900.99	P	898.18	2213.07	P	2754.46	P	2636.57	P	2151.13	P	1885.07	P	2328.06	2.59
95608_at	cathepsin B	AI851255	138.59	P	120.32	P	117.23	P	125.38	412.98	P	243.95	P	323.31	P	347.72	P	276.87	P	320.97	2.56
97173_f_at	histocompatibility 2, Q region locus 10	M27134	302.46	P	259.75	P	279.27	P	280.5	775.59	P	649.63	P	572.61	P	751.24	P	834.22	P	716.66	2.55
98045_s_at	disabled homolog 2 (Drosophila)	U18869	419.55	P	422.69	P	506.31	P	449.52	1409.23	P	1099.31	P	1286.63	P	1155.53	P	738.22	P	1137.78	2.53
97360_at	chemokine-like factor super family 3	AI841689	86.59	A	62.53	A	83.51	P	77.54	198.71	P	200.75	P	163.93	P	197.56	P	221.29	P	196.45	2.53
99549_at	osteoglycin	D31951	72.45	P	78.71	P	69.95	P	73.7	182.77	P	190.26	P	138.03	P	190.78	P	228.86	P	186.14	2.53
92471_i_at	schlafen 2	AF099973	357.4	A	372.91	A	347.51	A	359.27	1071.93	P	870.83	P	888.22	P	880.29	P	828.81	P	908.02	2.53
102641_at	SFFV proviral integration 1	L03215	250.8	P	205.46	P	233.1	P	229.79	595.08	P	646.93	P	517.7	P	562.85	P	558.89	P	576.29	2.51
105208_at	zinc finger protein, subfamily 1A, 1 (Ikaros)	AI157415	19.87	A	14.59	A	21.27	P	18.58	55.9	P	36.98	P	48.26	P	44.44	P	47.87	P	46.69	2.51
160156_at	RIKEN cDNA 0910001A06 gene	AA981015	195.99	P	177.79	P	200.63	P	191.47	572.92	P	431.43	P	478.18	P	526.26	P	375.04	P	476.76	2.49
103946_at	proline-serine-threonine phosphatase-interacting protein 1	U87814	206.77	A	178.31	A	217.86	A	200.98	593.96	P	535.23	P	458.02	P	532.74	P	375.39	P	499.07	2.48
161819_f_at	lysosomal-associated protein transmembrane 5	AV356071	406.37	P	380.74	P	400.87	P	395.99	1052.69	P	1068.83	P	1005.32	P	988.81	P	711.4	P	965.41	2.44
102044_at	WNT1 inducible signaling pathway protein 1	AF100777	109.85	P	90.62	A	95.7	P	98.72	212.32	P	309.55	P	218.2	P	213.12	P	240.43	P	238.73	2.42
100998_at	histocompatibility 2, class II antigen A, beta 1	M21932	391.97	P	359.1	P	421.39	P	390.82	961.35	P	981.25	P	981.2	P	1025.22	P	704.71	P	930.75	2.38
108477_at	carbohydrate (chondroitin) synthase 1	AA692253	180.71	P	174.32	P	147.81	P	167.61	372.43	P	419.47	P	420.51	P	452.93	P	327.98	P	398.66	2.38
101560_at	embigin	AW061330	254.68	P	239.67	P	226.06	P	240.14	655.01	P	542.09	P	594.12	P	590.38	P	469.62	P	570.24	2.37
160580_at	mannosidase 1, alpha	U04299	68.76	P	65.39	P	60.4	P	64.85	166.96	P	138.89	P	167.76	P	160.43	P	130.01	P	152.81	2.36
92567_at	procollagen, type V, alpha 2	L02918	908.6	P	840.76	P	941.3	P	896.89	1808.82	P	2130.03	P	2153.77	P	2127.4	P	2233.8	P	2090.76	2.33
100012_at	lysosomal-associated protein transmembrane 5	U29539	796.4	P	682.54	P	861.86	P	780.27	1822.75	P	1996.95	P	1913.03	P	1782.71	P	1576.58	P	1818.41	2.33
107985_at	nuclear factor of kappa light polypeptide gene enhancer in B-cells inhibitor, epsilon	AA673960	116.57	P	125.97	P	121.9	P	121.48	297.6	P	291.6	P	313.8	P	286.46	P	223.61	P	282.61	2.33
167985_i_at	cell division cycle 37 homolog (S. cerevisiae)-like	AV351845	71.64	A	72.28	A	71.62	P	71.85	170.36	A	178.5	P	165.77	P	183.05	P	137.84	P	167.1	2.33
161914_s_at	lymphocyte specific 1	AV122642	304.48	P	313.32	A	367.4	P	328.4	766.2	P	841.67	P	869.44	P	706.67	P	622.6	P	761.32	2.32
98026_g_at	ecotropic viral integration site 2	M34896	201.31	P	194.75	P	199.57	P	198.54	482.03	P	469.39	P	422.33	P	462	P	373.71	P	441.89	2.23
133535_at	TAF3 RNA polymerase II, TATA box binding protein (TBP)-associated factor	AI450330	16.29	P	21.6	A	18.08	P	18.66	8.45	P	6.03	A	6.16	A	7.22	A	7.25	A	7.02	-2.66
115719_at	RIKEN cDNA 1110030O19 gene	AI324874	1210.97	P	978.77	P	960.14	P	1049.96	388.39	P	330.74	P	183.16	P	435.3	P	535.05	P	374.53	-2.8
116381_at	ribosomal protein S6 kinase polypeptide 6	AI647486	312.4	P	252.92	P	306.54	P	290.62	110.28	P	63.33	P	54.2	M	131.99	P	138.61	P	99.68	-2.92
113994_at	RIKEN cDNA 2310002J15 gene	AA646801	788.63	P	940.09	P	893.43	P	874.05	279.38	P	196.66	P	157.59	P	369.21	P	459.32	P	292.43	-2.99
167242_at	RIKEN cDNA 2300002A13 gene	AV083009	1106.51	P	801.29	P	1284.11	P	1063.97	583.67	P	248.77	P	220.89	P	271.17	P	452.29	P	355.36	-2.99
167765_f_at	serine (or cysteine) proteinase inhibitor, clade A (alpha-1 antiproteinase, antitrypsin), member 12	AV249322	1297.38	P	1543.44	P	2060.1	P	1633.64	735.05	P	599.04	P	247.24	P	421.74	P	727.43	P	546.1	-2.99
162545_at	RIKEN cDNA 2300003F07 gene	AI322308	572.26	P	549.01	P	439.19	P	520.16	200.85	P	131.09	P	64.51	P	244.04	P	225.01	P	173.1	-3
108369_at	retinol binding protein 7, cellular	AA718364	238.38	P	204.05	P	201.08	P	214.5	70.63	P	69.05	P	48.56	A	67.7	P	100.02	P	71.19	-3.01
103084_at	cysteine and glycine-rich protein 3	D88791	402.44	P	363.28	P	482.46	P	416.06	121.94	A	142.06	P	93.14	A	95	P	195.3	P	129.49	-3.21
170249_f_at	RIKEN cDNA 1110014K05 gene	AV083631	1070.54	P	710.09	P	1144.68	P	975.1	412.03	P	333.25	P	89.54	P	212.63	P	470.75	P	303.64	-3.21
165959_at	RIKEN cDNA 2300002A13 gene	AA874134	471.68	P	380.91	P	482.72	P	445.1	187.9	P	113.47	P	106.77	P	128.35	P	147.52	P	136.8	-3.25
107554_at	soggy 1	AI605579	418.67	P	421.29	P	430.21	P	423.39	122.78	P	63.96	P	26.27	P	165.58	P	227.8	P	121.28	-3.49
140849_at	RIKEN cDNA 1110019C06 gene	AA822351	672.36	P	314.46	P	698.05	P	561.62	197.07	P	192.24	P	114	P	112.09	P	181.59	P	159.4	-3.52
134370_f_at	AI323631:mp80b06.x1 Mus musculus cDNA, 3' end /clone=IMAGE-575507 /clone_end=3' /gb=AI323631 /gi=4058060 /ug=Mm.36462 /len=738	AI323631	79.26	P	57.01	A	76.8	P	71.02	17.95	A	21.94	A	12.86	A	16.84	A	29.44	A	19.8	-3.59
166104_f_at	Mus musculus transcribed sequence with weak similarity to protein ref:NP_570969.1 (H.sapiens) hypothetical protein MGC26988 [Homo sapiens]	AV210116	9.88	P	11.92	A	16.57	P	12.79	2.09	A	5.01	P	-0.82	A	4.68	A	4.03	A	3	-4.27
165956_f_at	RIKEN cDNA 2310002A05 gene	AV076385	254.31	P	227.65	P	330.62	P	270.86	83.27	P	76.99	P	14.34	P	65.75	P	73.55	P	62.78	-4.31
94732_at	repetin	X99251	200.64	P	286.88	P	230.96	P	239.49	37.35	P	18.68	P	30.06	P	60.59	P	100.19	P	49.37	-4.85
165769_f_at	hypothetical protein 4933409I22	AI850835	15.47	P	9.63	A	25.48	P	16.86	5.77	A	3.91	P	-4.53	A	4.15	A	7.04	A	3.27	-5.16
167950_r_at	Terf1 (TRF1)-interacting nuclear factor 2	AV314800	9.12	P	9.44	P	7.9	P	8.82	3.17	A	2.6	A	3.04	A	-2.49	A	2.21	A	1.7	-5.18
167081_f_at	repetin	AV093212	117.58	P	76.07	P	144.19	P	112.61	17.78	P	4.93	A	2.44	A	5.78	P	11.43	P	8.47	-13.29
133043_at	Mus musculus transcribed sequences	AI303678	76.44	P	455.05	P	334.68	P	288.72	-13.47	P	-81.66	P	-284.18	P	42.96	P	-84.36	A	-84.14	-288.72
