# Supplementary material for: Gene expression profiling in murine autoimmune arthritis during the initiation and progression of joint inflammation
Source: Arthritis Res Ther. 2004 Dec 14;7(2):R196–207. doi: 10.1186/ar1472 (PMC1065315; doi:10.1186/ar1472)
Supplement: Additional File 3 — This file includes 201 upregulated and 217 downregulated genes in subacute/chronic phase of arthritis (8–12 days after onset) with the corresponding information. The gene expression levels (twofold or higher) are compared with those expressed in normal joints of naive (absolutely negative) BALB/cSCID mice. [file ar1472-S3.xls]

## Sheet: CA vs AN
Supplement 3: Chronic_Arthritis_versus_Naïve
Comparison: CA versus AN
Column Headings:
Affy ID	Unique Probe Set identifier by Affymetrix.
Description	Gene description
Accession	Genbank Accession number
AN1	Experimental condition AN (no adoptive transfer, arthritis negative, naïve SCID paws), replicate 1
AN2	Experimental condition AN (no adoptive transfer, arthritis negative, naïve SCID paws), replicate 2
AN3	Experimental condition AN (no adoptive transfer, arthritis negative, naïve SCID paws), replicate 3
C_AN1	Affimetrix call value for AN1
C_AN2	Affimetrix call value for AN2
C_AN3	Affimetrix call value for AN3
CA1	Experimental condition CA (chronic arthritis), replicate 1
CA2	Experimental condition CA (chronic arthritis), replicate 2
CA3	Experimental condition CA (chronic arthritis), replicate 3
C_CA1	Affimetrix call value for CA1
C_CA2	Affimetrix call value for CA2
C_CA3	Affimetrix call value for CA3
AN	Average signal of three replicates, experimental condition AN
CA	Average signal of three replicates, experimental condition CA
Fold	Fold change as a ratio of PA to AN; negative expression values were converted to "1" before calculation. Ratios lower than "1" presented as "-1/Ratio"
Affy ID	Description	Accession	AN1	C_AN1	AN2	C_AN2	AN3	C_AN3	AN	CA1	C_CA1	CA2	C_CA2	CA3	C_CA3	CA	Fold
167839_at	exportin 5	AA638918	-581.54	P	-687.91	A	-454.42	P	-574.63	491.18	P	496.01	P	438.28	P	475.16	475.16
95349_g_at	chemokine (C-X-C motif) ligand 1	J04596	-3.87	A	-21.74	A	-6.72	P	-10.78	203.25	P	218.92	P	207.4	P	209.86	209.86
95951_at	C-type (calcium dependent, carbohydrate recognition domain) lectin, superfamily member 8	AF061272	-1.58	A	-25.88	A	1.12	A	-8.78	178.02	P	173.6	P	162.57	P	171.4	171.4
95338_s_at	matrix metalloproteinase 12	M82831	2.77	A	0.35	A	-2.9	A	0.07	7.52	P	7.61	P	8.21	P	7.78	106.26
161968_f_at	chemokine (C-C motif) receptor 5	AV370035	7.39	A	-30.69	A	5.25	A	-6.01	92.88	P	84.97	P	96.64	P	91.5	91.5
98772_at	chemokine (C-X-C motif) ligand 5	U27267	20.89	A	-0.64	A	16.52	P	12.26	581.97	P	548.66	P	530.9	P	553.84	45.19
100484_at	matrix metalloproteinase 13	X66473	52.34	P	13.73	P	38.47	P	34.85	1084.56	P	1121.06	P	1019.62	P	1075.08	30.85
130509_at	membrane-spanning 4-domains, subfamily A, member 6C	AI851996	1.25	P	-4.73	A	6.99	A	1.17	34.79	P	35.46	P	36.94	P	35.73	30.55
103486_at	interleukin 1 beta	M15131	24.7	A	-9.27	A	24.2	A	13.21	394.93	P	373.25	P	397.6	P	388.59	29.42
102712_at	serum amyloid A 3	X03505	85.79	A	82.4	A	96.23	A	88.14	1851.83	P	1766.84	P	1887.57	P	1835.41	20.82
103887_at	S100 calcium binding protein A9 (calgranulin B)	M83219	96.5	P	-5.83	A	66.01	P	52.23	856.77	P	894.79	P	934.8	P	895.45	17.15
92192_s_at	proprotein convertase subtilisin/kexin type 5	D12619	1.17	A	3.23	A	7.16	A	3.85	60.68	P	63.62	P	54.37	P	59.56	15.45
98474_r_at	tumor necrosis factor alpha induced protein 6	U83903	0.35	A	6.4	A	4.07	A	3.61	47.32	P	49.42	P	52.5	P	49.75	13.8
94137_at	interleukin 8 receptor, beta	L13239	30.28	A	20.02	A	34.54	A	28.28	348.76	P	356.39	P	321.57	P	342.24	12.1
92289_at	protein tyrosine phosphatase, receptor type, B	X58289	1.91	A	4.49	A	18.75	A	8.38	89.89	P	89.19	P	100.31	P	93.13	11.11
167908_r_at	antigen identified by monoclonal antibody MRC OX-2 receptor	AV248072	-0.93	A	0.65	A	2.07	A	0.6	6	P	6.05	P	6.62	P	6.22	10.44
98833_at	matrix metalloproteinase 3	X66402	111.86	P	89.24	P	126.13	P	109.08	1152.28	P	1102.3	P	1124.17	P	1126.25	10.33
115453_at	ATPase, H+ transporting, V0 subunit D, isoform 2	AA764584	18.59	P	-3.84	A	6.95	A	7.23	72.82	P	79.11	P	67.31	P	73.08	10.11
130167_at	alcohol dehydrogenase 1 (class I)	AI042716	63.34	P	59.2	A	83	A	68.52	610.9	P	600.59	P	580.76	P	597.42	8.72
92858_at	secretory leukocyte protease inhibitor	AF002719	117.1	P	88.27	A	118.01	P	107.8	927.04	P	921.6	P	965.05	P	937.9	8.7
163627_f_at	collagen triple helix repeat containing 1	AI847474	34.31	P	11.14	A	20.25	P	21.9	187.13	P	202.14	P	173.02	P	187.43	8.56
99957_at	matrix metalloproteinase 9	X72795	180.48	A	177.27	A	169.22	A	175.66	1511.06	P	1378.87	P	1610.36	P	1500.1	8.54
97282_at	melanoma antigen	D10049	178.52	P	439.02	P	322.38	P	313.31	2547.54	P	2507.32	P	2375.54	P	2476.8	7.91
100336_s_at	bone gamma carboxyglutamate protein 1	L24431	375.37	P	270.02	P	336.32	P	327.23	2386.25	P	2399.67	P	2186.37	P	2324.1	7.1
94761_at	chemokine (C-C motif) ligand 7	X70058	20.93	A	18.12	A	34.35	P	24.47	161.24	P	168.02	P	169.92	P	166.39	6.8
140011_r_at	limb region 1	AI482102	116.06	A	47.03	A	103.15	A	88.75	595.28	P	582.46	P	582.11	P	586.61	6.61
92472_f_at	schlafen 2	AF099973	1.2	A	19.07	A	25.2	A	15.16	101.32	P	99.92	P	90.83	P	97.36	6.42
103448_at	S100 calcium binding protein A8 (calgranulin A)	M83218	307.44	P	162.65	P	335.34	P	268.47	1714.57	P	1563.38	P	1793.43	P	1690.46	6.3
102990_at	procollagen, type III, alpha 1	AA655199	255.39	P	193.33	P	231.45	P	226.72	1371.27	P	1296.79	P	1513.28	P	1393.78	6.15
99974_at	potassium inwardly-rectifying channel, subfamily J, member 15	AI314692	9.62	A	0.9	A	23.27	A	11.26	70.75	P	71.36	P	64.91	P	69.01	6.13
100476_at	integrin binding sialoprotein	L20232	202.73	P	117.33	P	180.86	P	166.97	986.15	P	997.87	P	1022.14	P	1002.06	6
139147_at	Mus musculus transcribed sequences	AW121331	16.42	A	2.27	A	18.11	A	12.27	71.36	P	77.56	P	64.3	P	71.07	5.79
103024_at	a disintegrin and metalloprotease domain 8	X13335	38.53	A	30.23	A	39.57	A	36.11	197.46	P	214.12	P	212.27	P	207.95	5.76
164719_at	RIKEN cDNA 2010005H15 gene	AV063097	11.61	A	2.67	A	6.59	A	6.96	39.54	P	40.47	P	35.62	P	38.54	5.54
97322_at	membrane-spanning 4-domains, subfamily A, member 6B	AI835093	6.48	A	5.16	A	16.65	A	9.43	53.55	P	50.09	P	50.53	P	51.39	5.45
93416_at	tumor necrosis factor (ligand) superfamily, member 11	AF019048	19.02	A	18.38	A	16.47	A	17.96	93.96	P	101.69	P	93.4	P	96.35	5.37
92315_at	schlafen 4	AF099977	113.43	P	114.6	A	99.18	P	109.07	537.26	P	531.33	P	578.36	P	548.98	5.03
169764_i_at	arginyl aminopeptidase (aminopeptidase B)	AV101088	98.35	A	59.3	A	143.02	A	100.22	475.83	P	482.54	P	492.58	P	483.65	4.83
114424_at	RIKEN cDNA 1500004C10 gene	AW049201	262.74	P	221.08	A	290.26	P	258.03	1265.91	A	1310.87	A	1124.85	A	1233.88	4.78
98514_at	tissue factor pathway inhibitor	AF004833	5.39	A	5.31	A	0.53	A	3.74	18.44	P	17.41	P	17.43	P	17.76	4.75
102218_at	interleukin 6	X54542	19.53	A	14.5	A	29.56	A	21.2	98.23	P	97.14	P	103.87	P	99.75	4.71
102114_f_at	angiopoietin-like 4	AI326963	159.76	P	97.33	A	123.41	P	126.83	590.89	P	549.25	P	642.9	P	594.35	4.69
94338_g_at	growth arrest specific 2	M21828	23.59	P	9.01	A	21.8	P	18.14	86.42	P	88.32	P	79.06	P	84.6	4.67
129006_at	Mus musculus transcribed sequences	AI043194	24.31	P	28.28	P	35.79	P	29.46	139.43	P	142.23	P	129.76	P	137.14	4.66
104697_at	ras homolog gene family, member J	AW121127	21.22	A	24.71	P	44.35	P	30.1	140.6	P	149.43	P	123.92	P	137.98	4.58
102794_at	chemokine (C-X-C motif) receptor 4	Z80112	26.48	P	10.09	A	29.62	P	22.06	99.96	P	98.21	P	103.03	P	100.4	4.55
101080_at	procollagen, type V, alpha 1	AB009993	241.83	P	193.81	P	247.44	P	227.69	978.49	P	949.18	P	1091.14	P	1006.27	4.42
106619_at	RIKEN cDNA 1110012D08 gene	AW060770	66.6	P	51.95	A	34.56	A	51.04	214.62	P	231.09	P	220.53	P	222.08	4.35
132821_at	Mus musculus adult male liver tumor cDNA, RIKEN full-length enriched library, clone:C730013O11 product:hypothetical protein, full insert sequence	AA930522	6.86	A	4.42	A	17.2	A	9.49	41.37	P	41.73	P	40.77	P	41.29	4.35
130146_f_at	phosphate regulating gene with homologies to endopeptidases on the X chromosome	AI481510	21.48	P	1.32	A	20.31	P	14.37	60.66	P	64.41	P	62.03	P	62.37	4.34
163350_at	RIKEN cDNA 1110014L14 gene	AI155242	51.09	P	16.69	A	26	P	31.26	139.67	P	138.84	P	127.6	P	135.37	4.33
96092_at	haptoglobin	M96827	351.83	P	297.02	P	367.57	P	338.81	1510.87	P	1388.01	P	1489	P	1462.63	4.32
99952_at	chitinase 3-like 1	X93035	15.37	A	-0.07	A	11.98	A	9.09	38.79	P	41.72	P	36.74	P	39.08	4.3
101464_at	tissue inhibitor of metalloproteinase 1	V00755	351.01	P	397.84	A	371.3	P	373.38	1583.82	P	1586.42	P	1617.34	P	1595.86	4.27
168210_r_at	Mus musculus transcribed sequence with weak similarity to protein ref:NP_491515.1 (C.elegans) vaculolar ATPase [Caenorhabditis elegans]	AV248056	51.97	P	31.14	P	45.55	A	42.88	182.3	P	175.44	P	189.57	P	182.44	4.25
92731_at	pentaxin related gene	X83601	78.4	P	35.47	A	51.82	A	55.23	227.78	P	236.18	P	236.06	P	233.34	4.22
92559_at	vascular cell adhesion molecule 1	U12884	18.55	P	7.87	P	22.11	P	16.18	63.94	P	69.12	P	70.99	P	68.01	4.2
94085_at	proteoglycan, secretory granule	M34603	283.73	P	289.48	P	415.83	A	329.68	1442.77	P	1442.17	P	1270.96	P	1385.3	4.2
167677_r_at	minichromosome maintenance deficient 5, cell division cycle 46 (S. cerevisiae)	AV227924	661.42	P	691.13	P	706.31	P	686.28	2834	P	3058.77	P	2731.44	P	2874.74	4.19
162969_at	EGF-like repeats and discordin I-like domains 3	AW123298	41.17	P	21.4	A	25.3	A	29.29	120.37	P	121.08	P	121.28	P	120.91	4.13
97384_at	glia maturation factor, gamma	AA791012	120.57	P	110.35	A	105.23	A	112.05	434.65	P	467.29	P	483.37	P	461.77	4.12
102852_at	cadherin 2	M31131	25.16	P	31.64	A	42.23	P	33.01	134.25	P	129.84	P	137.41	P	133.83	4.05
95348_at	chemokine (C-X-C motif) ligand 1	J04596	62.69	A	41.61	A	56.82	A	53.7	215.25	P	198.33	P	235.79	P	216.46	4.03
160095_at	lysyl oxidase	D10837	278.42	P	297.97	P	280.5	P	285.63	1117.75	P	1089.47	P	1245.5	P	1150.91	4.03
99413_at	chemokine (C-C motif) receptor 1	U29678	58.27	P	46.8	P	41.01	P	48.7	200.91	P	204.04	P	179.58	P	194.84	4
93387_at	keratocan	AF057301	49.48	P	35.31	P	52.05	P	45.61	181.93	P	182.82	P	178.6	P	181.11	3.97
112445_at	hypothetical protein LOC213048	AI156718	190.53	P	150.32	P	142.71	P	161.18	658.3	P	610.9	P	636.64	P	635.28	3.94
137100_at	RIKEN cDNA 9930027N05 gene	AW214591	30.02	P	21.93	A	27.16	P	26.37	99.58	P	105.58	P	105.22	P	103.46	3.92
160406_at	cathepsin K	AJ006033	720.8	P	519.18	P	563.53	P	601.17	2354.79	P	2157.78	P	2524.16	P	2345.58	3.9
128795_at	Mus musculus transcribed sequences	AW213916	18.55	P	1.03	A	41.04	P	20.21	74.26	P	80.64	P	81.54	P	78.81	3.9
168319_at	RIKEN cDNA 2810474O19 gene	AA444683	37.54	P	33.44	P	88.73	P	53.23	205.16	P	196.22	P	218.17	P	206.52	3.88
92441_at	fibroblast activation protein	Y10007	192.51	P	117.66	P	138.87	P	149.68	581.39	P	604.45	P	532.38	P	572.74	3.83
110228_at	platelet-derived growth factor receptor-like	AI197339	85.58	P	69	P	68.01	P	74.19	271.86	P	279.3	P	300.62	P	283.93	3.83
104464_s_at	KDEL (Lys-Asp-Glu-Leu) endoplasmic reticulum protein retention receptor 3	AI642389	122.4	P	77.92	P	128.87	P	109.73	415.62	P	414.07	P	426.3	P	418.66	3.82
102025_at	chemokine (C-X-C motif) ligand 13	AF030636	20.39	A	9.95	A	16.63	A	15.66	62.02	P	57.01	P	57.41	P	58.81	3.76
167768_r_at	Mus musculus transcribed sequence with weak similarity to protein pdb:1MEM (H.sapiens) A Chain A, Crystal Structure Of Cathepsin K Complexed With A Potent Vinyl Sulfone Inhibitor	AV252360	26.2	P	19.91	P	33	P	26.37	103.81	P	100.64	P	92.8	P	99.08	3.76
160774_at	ectonucleoside triphosphate diphosphohydrolase 1	AF037366	16.07	A	-0.29	A	16.57	A	10.79	38.08	P	41	P	41.35	P	40.14	3.72
133116_at	EGF-like repeats and discordin I-like domains 3	AA754682	4.14	A	6.9	A	3.79	A	4.94	19.1	P	17.68	P	17.76	P	18.18	3.68
139154_at	AW122969:UI-M-BH2.1-aoz-h-05-0-UI.s2 Mus musculus cDNA, 3' end /clone=UI-M-BH2.1-aoz-h-05-0-UI /clone_end=3' /gb=AW122969 /gi=6098499 /ug=Mm.48698 /len=458	AW122969	19.6	P	12.73	A	44.26	P	25.53	96.45	P	91.42	P	93.04	P	93.64	3.67
103926_at	eukaryotic translation initiation factor 4, gamma 1	AV380793	34.33	A	8.46	A	51.3	P	31.36	115.53	P	106.64	P	121.58	P	114.58	3.65
98299_s_at	schlafen 3	AF099974	21.57	A	17.36	A	18.97	A	19.3	73.68	P	68.51	P	68.5	P	70.23	3.64
168130_f_at	Mus musculus transcribed sequence with moderate similarity to protein ref:NP_005569.1 (H.sapiens) LIM domain containing preferred translocation partner in lipoma; LIM domain-containing preferred translocation partner in lipoma; Lipoma-preferred-partner g	AV204751	11.62	P	12.85	P	22.77	P	15.74	60.46	P	56.09	P	53.87	P	56.81	3.61
93507_at	tissue inhibitor of metalloproteinase 2	X62622	132.71	A	177.99	A	216.37	P	175.69	609.14	P	623.02	P	664.79	P	632.32	3.6
93503_at	secreted frizzled-related sequence protein 2	U88567	163.76	P	195.44	P	177.02	P	178.74	630.85	P	609.71	P	683.18	P	641.25	3.59
104692_at	selectin, platelet	M72332	77.21	A	64.84	A	72.74	A	71.6	243.25	P	247.53	P	269.25	P	253.34	3.54
98773_s_at	immunoresponsive gene 1	AI323667	23.23	P	26.54	A	32.92	A	27.57	98.18	P	90.03	P	104.67	P	97.63	3.54
101993_at	tenascin C	X56304	327.37	P	319.17	P	255.73	P	300.76	1022.82	P	1102.47	P	1057.91	P	1061.06	3.53
94347_i_at	protein-L-isoaspartate (D-aspartate) O-methyltransferase 1	AW124044	81.62	P	29.33	A	66.69	P	59.21	202.11	P	203.83	P	218.95	P	208.3	3.52
102081_at	retinoblastoma inhibiting gene 1	AF060570	21.51	P	10.76	A	24.12	A	18.79	66.4	P	64.49	P	67.21	P	66.03	3.51
100412_g_at	AE binding protein 1	AF053943	254.06	P	143.46	A	163.93	P	187.15	620.31	P	670.2	P	677	P	655.84	3.5
164625_at	RIKEN cDNA 2410170E21 gene	AV216992	72.28	P	56.92	P	61.79	P	63.66	220.23	A	225.2	A	216.92	A	220.78	3.47
162362_f_at	tenascin C	AV230686	179.04	P	117.61	A	149.03	A	148.56	519.93	P	544.97	P	473.16	P	512.69	3.45
102718_at	chemokine (C-C motif) receptor 5	AF022990	12.66	A	7.95	P	11.89	A	10.84	38.03	P	37.08	P	36.67	P	37.26	3.44
168499_s_at	RIKEN cDNA 4930553F04 gene	AV361188	23.51	A	39.27	A	82.7	P	48.49	165.17	P	170.64	P	163.72	P	166.51	3.43
102021_at	interleukin 4 receptor, alpha	M27960	59.29	P	129.35	P	157.96	P	115.53	384.65	P	401.88	P	396.6	P	394.38	3.41
160307_at	phosphatidylinositol 4-kinase type 2 alpha	AW121695	257.86	P	239.24	P	264.56	P	253.88	832.92	P	824	P	904	P	853.64	3.36
99333_at	selectin, endothelial cell	M80778	29.87	P	26.78	A	22.81	A	26.49	87.02	P	89.26	P	89.96	P	88.75	3.35
162206_f_at	suppressor of cytokine signaling 3	AV374868	135.45	P	115.72	P	153.81	P	134.99	439.52	P	446.65	P	465.48	P	450.55	3.34
102044_at	WNT1 inducible signaling pathway protein 1	AF100777	109.85	P	90.62	A	95.7	P	98.72	330.93	P	311.67	P	345.1	P	329.24	3.33
101436_at	chemokine (C-X-C motif) ligand 9	M34815	8.62	A	9.78	A	4.67	A	7.69	26.21	P	24.36	P	25.96	P	25.51	3.32
171442_i_at	AV030668:AV030668 Mus musculus cDNA /clone=1500015F05 /clone_end=3' /gb=AV030668 /gi=4830216 /ug=Mm.52462 /len=329 /NOTE=replacement for probe set(s) 139860_f_at on MG-U74C	AV030668	64.21	A	36.88	P	88.57	P	63.22	212.76	P	196.23	P	220.04	P	209.68	3.32
100397_at	TYRO protein tyrosine kinase binding protein	AF024637	185.32	P	130.14	A	161.77	P	159.08	525.78	P	487.47	P	568.39	P	527.21	3.31
94556_at	sorting nexin 10	AI746846	94.97	A	78.55	P	116.35	P	96.62	306.9	P	317.64	P	332.47	P	319.01	3.3
168294_f_at	paired-Ig-like receptor B	AV236255	66.59	P	14.37	A	79.45	P	53.47	179.76	P	171.22	P	178.46	P	176.48	3.3
97341_at	DNA segment, Chr X, Immunex 39, expressed	AW124082	38.89	A	11.94	A	35.96	A	28.93	92.03	P	94.7	P	91.37	P	92.7	3.2
94704_at	WNT1 inducible signaling pathway protein 2	AF100778	43.62	A	52.48	A	50.39	A	48.83	163.75	P	156.74	P	145.99	P	155.49	3.18
99367_at	Mus musculus transcribed sequences	AA434661	11.03	A	7.96	P	16.63	A	11.87	37.26	P	36.91	P	38.43	P	37.53	3.16
92399_at	runt related transcription factor 1	D26532	11.73	A	23.5	A	19.03	A	18.09	55.94	P	58.83	P	56.26	P	57.01	3.15
97519_at	secreted phosphoprotein 1	X13986	698.51	P	564.81	P	621.17	P	628.16	2014.86	P	2057.71	P	1842.92	P	1971.83	3.14
99549_at	osteoglycin	D31951	72.45	P	78.71	P	69.95	P	73.7	221.28	P	233.16	P	238.04	P	230.82	3.13
165432_i_at	RIKEN cDNA 6030424L22 gene	AI854199	36.98	A	21.2	A	25.83	A	28	85.28	P	82	P	93.89	P	87.06	3.11
93086_at	immunoglobulin kappa chain variable 8 (V8)	M18237	108.51	P	109.72	A	89.22	P	102.48	311.79	P	304.5	P	326.53	P	314.27	3.07
100481_at	procollagen, type XI, alpha 1	D38162	118.95	P	104.41	P	98.39	A	107.25	334.29	P	344.91	P	309.56	P	329.59	3.07
135189_f_at	procollagen, type V, alpha 1	AI481498	294.56	P	136.97	P	363.37	P	264.97	811.29	P	766.82	P	851.79	P	809.97	3.06
92217_s_at	U05265:Glycoprotein 49 B /cds=(43,1050) /gb=U05265 /gi=475446 /ug=Mm.34408 /len=1420	U05265	86.86	P	63.54	P	65.93	P	72.11	205.46	P	221.97	P	230.18	P	219.2	3.04
133246_g_at	Mus musculus transcribed sequences	AU015738	176.43	A	144.14	A	151.99	A	157.52	469.35	P	488.25	P	467.97	P	475.19	3.02
94939_at	CD53 antigen	X97227	131.92	P	85.82	P	118.73	P	112.16	325.98	P	317.33	P	357.94	P	333.75	2.98
93511_at	integral membrane protein 2A	L38971	297.84	P	159.39	P	232.58	P	229.94	676.68	P	680.63	P	693.55	P	683.62	2.97
103607_at	RIKEN cDNA 3110050F08 gene	AI882309	37.74	A	21.79	A	37.49	A	32.34	92.7	P	97.28	P	98.26	P	96.08	2.97
103989_at	RIKEN cDNA 4432417F03 gene	AI314715	37.06	A	17.34	A	52.57	P	35.65	107.71	P	100.11	P	109.45	P	105.76	2.97
97844_at	regulator of G-protein signaling 2	U67187	29.92	P	14.39	P	32.12	P	25.47	73.31	P	79.41	P	72.76	P	75.16	2.95
96481_at	expressed sequence C80638	AV251613	52.56	A	50.34	A	50.28	A	51.06	155.7	P	150.72	P	145.65	P	150.69	2.95
94278_at	lymphocyte cytosolic protein 1	D37837	265.23	P	171.91	P	223.76	P	220.3	654.89	P	603.27	P	662.05	P	640.07	2.91
93136_at	dermatan sulphate proteoglycan 3	D78274	33.18	P	21.69	A	35.81	A	30.23	83.87	P	88.55	P	90.82	P	87.75	2.9
96119_s_at	angiopoietin-like 4	AA797604	229.72	A	230.37	A	195.28	A	218.46	656.41	P	613.8	P	623.23	P	631.15	2.89
136030_at	RIKEN cDNA 9630036L12 gene	AW125179	301.26	A	202.73	A	325.54	A	276.51	794.75	P	829.52	P	771.99	P	798.75	2.89
100325_at	glycoprotein 49 A	M65027	260.05	P	154.63	P	210.59	P	208.42	598.65	P	603.71	P	599.94	P	600.77	2.88
112831_at	caldesmon 1	AI845409	49.83	P	50.26	P	58.93	P	53.01	144.18	P	152.99	P	160.38	P	152.51	2.88
98088_at	CD14 antigen	X13333	426.35	P	378.71	P	458.69	P	421.25	1280.22	P	1188.86	P	1154.86	P	1207.98	2.87
92567_at	procollagen, type V, alpha 2	L02918	908.6	P	840.76	P	941.3	P	896.89	2565.9	P	2670.63	P	2456.34	P	2564.29	2.86
97420_at	leucine-rich alpha-2-glycoprotein	AW230891	135.63	P	103.88	P	136.28	P	125.26	373.55	P	347.6	P	352.05	P	357.73	2.86
96648_at	coronin, actin binding protein 1A	AW122039	93.33	A	85.52	A	117.81	A	98.89	271.99	P	278.41	P	294.67	P	281.69	2.85
95885_at	RIKEN cDNA 1200009F10 gene	AA177621	125.26	P	152.24	A	174.09	P	150.53	431.26	P	458.52	P	392.46	P	427.41	2.84
160173_at	GTL2, imprinted maternally expressed untranslated mRNA	AI852838	110.98	A	97.46	P	127.55	P	112	319.61	P	331.09	P	295.85	P	315.52	2.82
112766_at	lectin, mannose-binding, 1	AI788798	59.58	P	40.74	A	68.84	P	56.39	153.32	P	159.28	P	163.94	P	158.85	2.82
160340_at	Mus musculus mRNA similar to HSPC023 protein (cDNA clone MGC:18818 IMAGE:4205912), complete cds	AI835714	115.06	A	86.54	A	97.37	A	99.65	292.06	P	269.98	P	274.28	P	278.78	2.8
95673_s_at	brain abundant, membrane attached signal protein 1	AW124113	253.91	P	194.76	P	330.89	P	259.85	717.4	P	671.62	P	787.11	P	725.37	2.79
101048_at	protein tyrosine phosphatase, receptor type, C	M14343	158.42	P	97.67	A	160	A	138.7	376.4	P	396.91	P	385.5	P	386.27	2.79
96764_at	interferon-inducible GTPase	AJ007971	63.32	A	55.8	A	80.01	P	66.38	183.74	P	184.58	P	187.69	P	185.33	2.79
92459_at	chemokine (C-C motif) ligand 8	AB023418	496.46	P	271.75	P	371.21	P	379.81	1114.35	P	1037.13	P	1028.72	P	1060.07	2.79
97173_f_at	histocompatibility 2, Q region locus 10	M27134	302.46	P	259.75	P	279.27	P	280.5	779.35	P	778.84	P	785.95	P	781.38	2.79
165800_at	cholecystokinin B receptor	AI840117	469.65	P	426.82	A	509.68	A	468.72	1273.84	P	1257.15	P	1391.34	P	1307.44	2.79
104083_at	cadherin 5	AI853217	170.22	P	91.01	P	174.47	P	145.23	398.31	P	416.07	P	398.44	P	404.27	2.78
110087_at	Mus musculus transcribed sequences	AI425152	95.8	P	81.94	A	88.57	A	88.77	251.31	P	233.33	P	254.56	P	246.4	2.78
92836_at	elastin	AA919594	305.51	P	399.67	P	331.55	P	345.57	948.84	P	930.36	P	987.45	P	955.55	2.77
130719_at	ras homolog gene family, member f (in filopodia)	AW045814	32.04	P	24.64	P	41.91	P	32.86	92.18	P	98.22	P	82.21	P	90.87	2.77
95546_g_at	insulin-like growth factor 1	X04480	109.95	P	141.53	A	134.47	P	128.65	334.66	P	361.7	P	367.63	P	354.66	2.76
114025_at	runt related transcription factor 1	AI643935	243.94	P	195.28	P	163.97	P	201.06	553.59	P	537.62	P	575.38	P	555.53	2.76
166808_r_at	cytidine 5'-triphosphate synthase 2	AV333442	40.99	A	66.89	A	85.03	P	64.3	180.73	P	186.9	P	163.25	P	176.96	2.75
93397_at	chemokine (C-C) receptor 2	U56819	97.35	P	74.46	P	109.21	P	93.67	258.43	P	273.44	P	235.27	P	255.71	2.73
93869_s_at	U23781:Mus musculus hematopoietic-specific early-response A1-d protein (A1d) gene /cds=(131,649) /gb=U23781 /gi=2822192 /ug=Mm.87857 /len=796	U23781	51.43	P	47.82	A	49.03	A	49.43	140.2	P	135.31	P	124.17	P	133.23	2.7
94817_at	serine (or cysteine) proteinase inhibitor, clade H, member 1	X60676	464.49	P	319.4	P	558.08	P	447.32	1226.47	P	1189.09	P	1190.74	P	1202.1	2.69
93717_at	chemokine (C-C motif) ligand 12	U50712	29.82	A	24.58	A	28.53	A	27.64	73.87	P	78.6	P	70.38	P	74.28	2.69
100716_at	hyaluronan synthase1	D82964	200.81	P	196.95	A	211.72	A	203.16	574.18	P	544.42	P	519.25	P	545.95	2.69
163715_at	RIKEN cDNA 4930553F04 gene	AI158278	112.45	P	128.05	P	128.11	P	122.87	321.09	P	323.43	P	348.26	P	330.93	2.69
103662_at	neutrophil cytosolic factor 4	U59488	98.05	P	96.86	A	106.95	A	100.62	260.74	P	281.27	P	261.44	P	267.82	2.66
92762_at	C-type (calcium dependent, carbohydrate recognition domain) lectin, superfamily member 6	AJ133533	42.96	A	26.89	A	37.34	A	35.73	97.46	P	91.86	P	95.31	P	94.87	2.66
113230_at	epidermal growth factor-containing fibulin-like extracellular matrix protein 2	AW210333	129.47	A	136.76	A	140.9	A	135.71	343.54	P	359.26	P	382	P	361.6	2.66
101093_at	procollagen, type IV, alpha 1	M15832	705.32	P	852.58	P	1013.25	P	857.05	2322.64	P	2301.32	P	2191.28	P	2271.74	2.65
115559_at	RIKEN cDNA 2900024C23 gene	AI852706	131.93	P	141.65	P	172.18	P	148.59	381.53	P	396.04	P	403.28	P	393.62	2.65
92796_at	alkaline phosphatase 2, liver	J02980	82.63	P	86.32	A	108.22	P	92.39	235.51	P	240.33	P	255.07	P	243.63	2.64
162298_r_at	AV023208:AV023208 Mus musculus cDNA /clone=1190031H19 /clone_end=3' /gb=AV023208 /gi=4800200 /ug=Mm.46892 /len=202 /NOTE=replacement for probe set(s) 102173_r_at on MG-U74A	AV023208	947.52	A	868.12	A	1003.73	A	939.79	2431.13	P	2430.72	P	2536.15	P	2466	2.62
93550_at	cysteine and glycine-rich protein 2	D88792	135.83	P	120.85	A	112.68	P	123.12	312.79	P	306.34	P	333.35	P	317.49	2.58
162483_f_at	procollagen, type XVIII, alpha 1	AV112006	93.56	P	62.85	A	69.83	A	75.42	187.24	P	198.52	P	198.74	P	194.83	2.58
92633_at	cathepsin Z	AJ242663	117.96	P	83.55	P	127.12	P	109.54	277.1	P	261.58	P	305.02	P	281.23	2.57
101923_at	phospholipase A2, group VII (platelet-activating factor acetylhydrolase, plasma)	U34277	239.72	P	170.26	A	198.09	A	202.69	495.86	P	512.14	P	551.33	P	519.78	2.56
101110_at	procollagen, type VI, alpha 3	AF064749	776.12	P	643.34	P	688.3	P	702.59	1804.72	P	1928.67	P	1647.81	P	1793.73	2.55
96739_at	RIKEN cDNA 1810045K17 gene	AI852409	82.87	A	86.06	A	93.61	P	87.51	216	P	214.58	P	238.48	P	223.02	2.55
113830_at	thrombospondin 4	AI324871	625.42	P	440.72	P	371.49	P	479.21	1256.1	P	1154.59	P	1255.1	P	1221.93	2.55
101467_at	S100 protein, beta polypeptide, neural	L22144	198.95	P	194.27	A	181.69	P	191.64	488.54	P	479.06	P	491.09	P	486.23	2.54
104257_g_at	pleckstrin homology, Sec7 and coiled-coil domains, binding protein	AI120844	161.6	P	97.09	P	157.79	P	138.83	355.75	P	378.84	P	325.35	P	353.32	2.54
101769_at	protocadherin alpha 10	AB008178	499.5	A	513.57	M	605.33	P	539.47	1408.16	P	1399.11	P	1278.15	P	1361.81	2.52
93517_at	procollagen, type VI, alpha 2	Z18272	612.1	P	573.51	P	623.16	P	602.93	1512.48	P	1468.24	P	1560.1	P	1513.61	2.51
92676_at	runt related transcription factor 2	D14636	89.05	P	64.42	P	106.03	A	86.5	214.87	P	212.39	P	221.39	P	216.21	2.5
140894_at	RIKEN cDNA 2600013E07 gene	AW123819	142.88	A	228.08	A	204.7	A	191.89	495.28	P	478.86	P	458.52	P	477.55	2.49
102937_at	Mus musculus transcribed sequence with weak similarity to protein ref:NP_499565.1 (C.elegans) Y56A3A.33.p [Caenorhabditis elegans]	AA636300	289.41	A	372.13	A	379.45	A	347	916.44	P	854	P	816.31	P	862.25	2.48
101130_at	procollagen, type I, alpha 2	X58251	1915.29	P	1596.57	P	1401.23	P	1637.7	4313.12	P	3946.86	P	3941.71	P	4067.23	2.48
101658_f_at	D90146:Mouse Q8/9d gene /cds=(0,554) /gb=D90146 /gi=220580 /ug=Mm.30423 /len=603	D90146	120.87	A	122.34	A	130.43	A	124.54	303.42	P	297.34	P	326.45	P	309.07	2.48
96953_at	chemokine (C-X-C motif) ligand 14	AW120786	323.23	P	419.35	P	302.3	P	348.29	884.47	P	895.82	P	788.9	P	856.4	2.46
97272_at	heterogeneous nuclear ribonucleoprotein A1	M99167	273.72	P	285.06	P	286.4	P	281.73	690.13	P	725.75	P	654.42	P	690.1	2.45
103570_at	RIKEN cDNA 2310005P21 gene	AI315647	75.72	P	76.26	P	87.78	P	79.92	200.7	P	187.35	P	200.26	P	196.1	2.45
105887_at	Mus musculus transcribed sequences	AI850728	506.41	A	566.44	P	538.83	P	537.23	1382.11	P	1295.79	P	1251.86	P	1309.92	2.44
94305_at	procollagen, type I, alpha 1	U03419	2396.24	P	2034	P	2562.26	P	2330.83	5715.18	P	5555.17	P	5710.75	P	5660.37	2.43
98092_at	placenta-specific 8	AA790307	116.18	P	84.63	A	80.81	P	93.88	234.28	P	240.88	P	208.98	P	228.05	2.43
104407_at	activated leukocyte cell adhesion molecule	L25274	46.74	P	40.72	P	47.89	P	45.12	111.76	P	117.82	P	98.95	P	109.51	2.43
92701_at	bone morphogenetic protein 1	AA518586	100.14	P	91.49	M	116.84	P	102.82	253.7	P	237.17	P	257.38	P	249.42	2.43
101571_g_at	insulin-like growth factor binding protein 4	X76066	780.23	P	676.2	P	681.35	P	712.59	1658.96	P	1756.34	P	1760.62	P	1725.31	2.42
98794_at	src-related kinase lacking C-terminal regulatory tyrosine and N-terminal myristylation sites	D26186	98.11	P	97.07	A	119.26	P	104.81	254.54	P	238.99	P	268.04	P	253.86	2.42
162543_r_at	acid phosphatase 5, tartrate resistant	AV248962	567.07	A	545.17	A	523.6	A	545.28	1390.91	P	1268.35	P	1300.02	P	1319.76	2.42
114782_at	ras homolog N (RhoN)	AI841945	414.02	P	361.32	P	459.27	P	411.54	970.09	P	1014.66	P	979.08	P	987.94	2.4
116422_at	Mus musculus 16 days embryo head cDNA, RIKEN full-length enriched library, clone:C130071F21 product:unknown EST, full insert sequence	AI661388	17.46	A	14.33	A	12.57	A	14.79	34.92	P	36.61	P	35.07	P	35.53	2.4
97360_at	chemokine-like factor super family 3	AI841689	86.59	A	62.53	A	83.51	P	77.54	179.07	P	192.36	P	185.49	P	185.64	2.39
169459_i_at	RIKEN cDNA 1110005A05 gene	AV170119	117.21	P	143.55	A	128.04	P	129.6	321.35	P	308.93	P	300.48	P	310.25	2.39
117179_at	tenascin N	AI852894	102.67	P	80.6	P	83.44	A	88.91	212.77	P	199.78	P	221.81	P	211.45	2.38
105858_at	hypothetical protein 9530076L18	AI847445	63.42	P	46.53	P	52.94	P	54.3	123.04	P	128.76	P	136.52	P	129.44	2.38
94238_at	RIKEN cDNA 2310046G15 gene	AW228316	195.09	P	200.19	P	203.89	P	199.73	483.53	P	487.7	P	446.66	P	472.63	2.37
160254_at	interferon induced transmembrane protein 2 like	AW123191	188.81	P	138.32	A	159.37	P	162.17	384.67	P	400.39	P	370.05	P	385.03	2.37
160118_at	matrix metalloproteinase 14 (membrane-inserted)	AF022432	575.66	P	507.7	P	675.22	P	586.19	1327.99	P	1385.89	P	1370.67	P	1361.52	2.32
95471_at	cyclin-dependent kinase inhibitor 1C (P57)	U22399	115.92	P	100.74	P	129.85	P	115.5	264.61	P	252.31	P	283.39	P	266.77	2.31
102811_at	exostoses (multiple) 1	X96639	130.21	P	141.66	A	156.44	P	142.77	316.04	P	323.24	P	350.13	P	329.81	2.31
94930_at	thrombospondin 2	L07803	245	P	238.65	P	311.1	P	264.92	635.81	P	598.81	P	599.98	P	611.53	2.31
161650_at	secretory leukocyte protease inhibitor	AV090497	265.4	P	229.51	A	264.13	P	253.02	558.35	P	572.06	P	616.05	P	582.15	2.3
163840_at	LIM domain containing preferred translocation partner in lipoma	AI608212	108.9	P	121.1	P	95.26	P	108.42	242.19	P	244.7	P	261.28	P	249.39	2.3
93837_at	kininogen	AI786089	162.29	P	163.72	A	128.27	P	151.43	368.33	P	342.38	P	330.89	P	347.2	2.29
97507_at	peptidylprolyl isomerase C-associated protein	X67809	83.19	P	78.52	A	83.12	P	81.61	186.47	P	176.83	P	196.32	P	186.54	2.29
161817_f_at	RIKEN cDNA 4930422J18 gene	AV376312	121.93	P	104.83	P	118.45	P	115.07	256.11	P	259.23	P	270.16	P	261.83	2.28
99082_at	FK506 binding protein 10	L07063	282.5	P	236.86	P	265.36	P	261.57	570.67	P	607.12	P	604.93	P	594.24	2.27
104469_at	glycoprotein 38	M73748	109.77	P	94.91	A	118.23	P	107.64	239.75	P	236.59	P	257.26	P	244.53	2.27
96049_at	biglycan	X53928	2060.79	P	1705.58	P	1923.3	P	1896.56	4126.18	P	4236.34	P	4464.51	P	4275.68	2.25
97538_at	beta-glucuronidase	M19279	145.93	P	137.09	P	153.95	P	145.66	340.61	P	315.7	P	326.12	P	327.47	2.25
130919_at	spondin 2, extracellular matrix protein	AW050296	116.61	P	109.98	A	129.52	P	118.7	255.43	P	277.45	P	268.53	P	267.14	2.25
92232_at	suppressor of cytokine signaling 3	U88328	286.01	A	286.68	A	291.74	P	288.14	644.39	P	634.47	P	645.19	P	641.35	2.23
113970_at	elastin microfibril interface located protein 1	AW229038	147.8	A	174.93	P	171	P	164.58	369.44	P	379.87	P	343.47	P	364.26	2.21
115529_at	RIKEN cDNA 2810036M19 gene	AI853798	118.03	A	108.14	A	109.66	A	111.94	254.64	P	233.1	P	250.8	P	246.18	2.2
110743_at	RIKEN cDNA E130203B14 gene	AW121291	88.56	P	82.73	P	73.51	P	81.6	177.64	P	185.29	P	175.37	P	179.43	2.2
96123_at	lipopolysaccharide binding protein	X99347	610.68	P	671.81	P	654.68	P	645.72	1358.51	P	1353.48	P	1497.48	P	1403.16	2.17
164122_at	RIKEN cDNA F730114J12 gene	AI894158	114.74	P	123.84	P	110.86	P	116.48	256.87	A	236.26	A	265.78	A	252.97	2.17
92541_at	myosin, light polypeptide 1, alkali; atrial, embryonic	X12973	3010.5	P	3054.73	P	3095.29	P	3053.51	1469.28	P	1510.33	P	1484.42	P	1488.01	-2.05
116871_at	RIKEN cDNA 6330564D18 gene	AI852607	397.71	P	367.95	P	363.95	P	376.53	171.75	P	178.71	P	181.28	P	177.24	-2.12
130610_at	Mus musculus cDNA clone IMAGE:5060105, partial cds	AU017990	203.68	A	223.43	A	222.69	P	216.6	100.82	P	100.48	P	92.85	P	98.05	-2.21
96077_at	solute carrier family 17 (sodium phosphate), member 1	X77241	33.95	P	37.15	A	35.26	P	35.45	16.14	A	16.46	A	15.09	A	15.9	-2.23
94438_at	phosphofructokinase, muscle	AI852672	1002.58	P	1082.52	P	1107.59	P	1064.23	476.44	P	502.67	P	447.72	P	475.61	-2.24
116226_at	RIKEN cDNA 2310008C07 gene	AI644691	769.8	P	731.93	P	662.26	P	721.33	314.24	P	331.99	P	315.66	P	320.63	-2.25
165178_f_at	testis expressed gene 264	AV378746	275.43	P	284.39	P	253.87	P	271.23	119.69	P	113.89	P	128.86	P	120.81	-2.25
116568_at	RIKEN cDNA 9130430L19 gene	AA739203	342.8	P	274.41	P	306.95	P	308.05	142.05	P	134.68	P	131.78	P	136.17	-2.26
99040_at	solute carrier family 6 (neurotransmitter transporter, serotonin), member 4	X66119	223.8	P	184.47	P	223.8	P	210.69	89.71	A	91.51	A	96.74	A	92.65	-2.27
110613_at	cDNA sequence BC025816	AI645563	288.41	P	320.78	P	319.31	A	309.5	131.08	A	131.76	A	147.02	A	136.62	-2.27
100739_at	serine protease inhibitor 16	U96702	60.57	P	62.08	A	69	P	63.88	27.39	A	26.83	A	29.8	A	28.01	-2.28
113548_at	RIKEN cDNA 2310047D13 gene	AI844170	1075.1	P	1036.38	P	954.46	P	1021.98	445.78	P	476.46	P	420.66	P	447.63	-2.28
163285_at	retinoic acid induced 14	AI853224	722.69	P	590.42	P	659.28	P	657.46	300.32	P	291.91	P	270.76	P	287.66	-2.29
100443_at	branched chain aminotransferase 2, mitochondrial	AF031467	82.2	P	87.31	A	77.31	P	82.28	36.85	A	34.15	A	36.24	A	35.75	-2.3
92759_at	laminin, beta 3	U43298	396.64	P	341.86	P	392.75	P	377.08	162.79	A	155.1	A	172.95	A	163.61	-2.3
161610_at	N-myc downstream regulated 2	AV349686	776.62	P	618.08	P	689.47	P	694.73	317.72	P	300.46	P	286.03	P	301.4	-2.3
109748_at	RIKEN cDNA 5430401D19 gene	AI852387	396.36	P	311.42	P	327.89	P	345.22	149.08	P	154.74	P	146.23	P	150.01	-2.3
96088_at	N-myc downstream regulated 2	AB033921	778.84	P	666.24	P	705.15	P	716.74	329.36	P	302.72	P	297.23	P	309.77	-2.31
100605_at	tropomyosin 2, beta	M81086	998.3	P	972.08	P	1162.31	P	1044.23	441.17	P	475.68	P	440.69	P	452.51	-2.31
103780_at	RIKEN cDNA 1700021F05 gene	AW049510	38.04	P	46.8	P	48.9	P	44.58	18.97	P	18.33	P	20.55	P	19.28	-2.31
160905_s_at	RIKEN cDNA A030009H04 gene	AI840713	592.14	P	602.56	P	696.76	P	630.49	277.31	P	271.11	P	270.34	P	272.92	-2.31
111853_at	heme binding protein 2	AA726177	1307.95	P	1216.58	P	1040.69	P	1188.41	514.43	P	488.23	P	535.85	P	512.84	-2.32
163411_at	RIKEN cDNA 4932443D16 gene	AW124776	153.12	P	120.77	P	127.91	P	133.93	58.61	P	57.8	P	56.89	P	57.77	-2.32
102763_at	plasma membrane associated protein, S3-12	AF064748	198.38	P	236.69	P	208.53	P	214.53	94.16	P	93.85	P	87.88	P	91.96	-2.33
163816_at	Mus musculus 13 days embryo male testis cDNA, RIKEN full-length enriched library, clone:6030482D04 product:CDT6 (ANGIOPOIETIN-LIKE FACTOR) (CDT6 PROTEIN) homolog [Homo sapiens], full insert sequence	AI156378	667.47	P	726.91	P	670.22	P	688.2	277.89	P	299.93	P	308.98	P	295.6	-2.33
108047_at	RIKEN cDNA 2010003J03 gene	AI838379	334.8	P	266.05	P	262.11	P	287.65	123.39	P	130.57	P	115.25	P	123.07	-2.34
111367_at	prominin 2	AA794375	418.72	P	391.09	P	371.44	P	393.75	171.72	P	180.73	P	153.27	P	168.57	-2.34
115162_at	RIKEN cDNA 9430077C05 gene	AW121028	274.69	P	223.87	P	223.21	P	240.59	101.74	P	105.33	P	100.31	P	102.46	-2.35
100003_at	ryanodine receptor 1, skeletal muscle	D38216	655.45	P	650.87	P	689.25	P	665.19	293.57	P	286.57	P	265.14	P	281.76	-2.36
108749_at	RIKEN cDNA C630016B22 gene	AA611885	911.83	P	803.85	P	773.67	P	829.78	347.26	P	373.43	P	331.94	P	350.88	-2.36
104775_at	RIKEN cDNA 4732486I23 gene	AI850586	280.02	P	217.46	P	263.72	P	253.73	112.42	P	105.56	P	104.54	P	107.5	-2.36
165952_r_at	RIKEN cDNA 2310058N18 gene	AV292975	3093.87	P	2961.48	P	3394.4	P	3149.92	1261.22	P	1350.97	P	1397.05	P	1336.41	-2.36
97498_at	four and a half LIM domains 1	U41739	2188.72	P	2189.78	P	2192.8	P	2190.43	947.91	P	934.13	P	895.98	P	926.01	-2.37
113545_at	AI847141:UI-M-AO1-aep-b-08-0-UI.s1 Mus musculus cDNA, 3' end /clone=UI-M-AO1-aep-b-08-0-UI /clone_end=3' /gb=AI847141 /gi=5491047 /ug=Mm.41808 /len=267	AI847141	186.11	P	205.92	P	219.28	P	203.77	83.19	P	88.51	P	86.02	P	85.91	-2.37
163274_at	RIKEN cDNA 1700063D12 gene	AI840429	38.05	P	28.49	A	32.82	P	33.12	14.03	P	14.55	P	13.38	P	13.99	-2.37
164467_f_at	gap junction membrane channel protein beta 3	AV214487	1643.94	P	1806.48	P	1624.43	P	1691.62	711.02	P	672.8	P	756.85	P	713.56	-2.37
160851_r_at	cytochrome c oxidase, subunit VIIIb	U15541	407.04	P	377.9	P	439.75	P	408.23	169.55	P	168.82	P	175.65	P	171.34	-2.38
107922_at	ring finger protein 141	AI226152	40.71	P	41.45	A	37.85	P	40	16.05	A	16.89	A	17.55	A	16.83	-2.38
108777_at	RIKEN cDNA 4933428A15 gene	AW125052	405.57	P	293.51	P	332.98	P	344.02	141.97	P	141.66	P	147.97	P	143.87	-2.39
108493_at	chaperone, ABC1 activity of bc1 complex like (S. pombe)	AI852390	252.28	P	228.61	P	213.78	P	231.56	95.87	P	90.49	P	102.95	P	96.44	-2.4
109938_at	FYVE and coiled-coil domain containing 1	AA986399	387.52	P	279.71	P	307.36	P	324.86	133.03	P	138.52	P	134.1	P	135.21	-2.4
107511_at	RIKEN cDNA A030009H04 gene	AW049963	333.68	P	267.16	P	289.3	P	296.71	121.6	P	112.3	P	133.77	P	122.56	-2.42
163549_at	Mus musculus transcribed sequences	AW123029	454.19	P	360.45	P	349.96	P	388.2	167.4	P	152.92	P	161.35	P	160.56	-2.42
92885_at	troponin T3, skeletal, fast	L48989	1145.17	P	1133.38	P	1307.27	P	1195.27	482.85	P	512.39	P	480.92	P	492.05	-2.43
106624_at	RIKEN cDNA 1110001E17 gene	AW048915	1118.02	P	1017.99	P	1073.35	P	1069.79	444.14	P	461.04	P	415.07	P	440.08	-2.43
110847_at	RIKEN cDNA 1190003J15 gene	AI154851	761.79	P	632.48	P	614.81	P	669.69	278.39	P	269.04	P	280.86	P	276.1	-2.43
111995_at	Mus musculus transcribed sequences	AW122693	1618.81	P	1518.24	P	1173.79	P	1436.95	627.59	P	586.55	P	559.37	P	591.17	-2.43
117331_at	LIM and cysteine-rich domains 1	AI845609	556.38	P	435.22	P	549.67	P	513.75	207.38	P	197.56	P	228.65	P	211.19	-2.43
106310_at	RIKEN cDNA 9130417A21 gene	AI843606	441.98	P	442.9	P	441.33	P	442.07	177.98	P	183.47	P	182.31	P	181.25	-2.44
100436_at	orosomucoid 1	M27008	295.36	P	415.37	P	398.59	P	369.78	148.48	P	151.47	P	152.32	P	150.75	-2.45
164998_f_at	7-dehydrocholesterol reductase	AV375789	340.83	P	334.42	P	257.4	P	310.88	126.3	P	126.62	P	128	P	126.97	-2.45
113976_at	dual specificity phosphatase 22	AA596895	432.37	P	359.2	P	333.39	P	374.98	156.41	P	142.86	P	158.26	P	152.51	-2.46
110078_at	RIKEN cDNA 2810049G06 gene	AI646264	593.8	P	462.73	P	590.63	P	549.05	221.79	P	207.99	P	239.97	P	223.25	-2.46
92497_at	solute carrier family 22 (organic cation transporter), member 4	AB016257	101.55	P	88.06	P	120.86	P	103.49	43.14	A	40.41	A	42.13	A	41.89	-2.47
166858_at	Mus musculus transcribed sequences	AI842913	19.84	P	14.48	A	18.76	P	17.69	7.12	A	7.72	A	6.67	A	7.17	-2.47
161361_s_at	troponin T1, skeletal, slow	AV213431	1638.64	P	1564.53	P	1688.98	P	1630.72	651.79	P	619.4	P	701.95	P	657.71	-2.48
107934_at	RIKEN cDNA 2310024D23 gene	AA790638	122.7	P	143.51	A	150.3	P	138.84	55.1	P	57.4	P	55.61	P	56.04	-2.48
163851_at	DNA segment, Chr X, Immunex 50, expressed	AW121226	174.82	P	146.29	P	143.12	P	154.74	64.25	P	65.31	P	57.26	P	62.27	-2.48
113552_at	RIKEN cDNA 2810405K02 gene	AI837737	459.78	P	448.84	P	496.89	P	468.5	192.64	P	192.79	P	179.72	P	188.38	-2.49
108958_at	Mki67 (FHA domain) interacting nucleolar phosphoprotein	AI851818	55.19	P	48.45	P	49.51	P	51.05	20.69	P	21.56	P	19.35	P	20.53	-2.49
163506_at	DnaJ (Hsp40) homolog, subfamily A, member 4	AW121244	394.52	P	367.51	P	338.41	P	366.81	146	P	137.52	P	155.64	P	146.39	-2.51
110452_i_at	solute carrier family 6 (neurotransmitter transporter), member 14	AA638663	176.36	P	136.68	P	132.96	P	148.67	58.03	P	60.38	P	58.31	P	58.9	-2.52
114069_at	Mus musculus, clone IMAGE:1282676, mRNA	AI844797	375.05	P	396.54	P	374.16	P	381.92	148.27	P	153.48	P	152.72	P	151.49	-2.52
161569_f_at	creatine kinase, muscle	AV086797	120.78	P	156.21	P	178.74	P	151.91	60.4	P	59.94	P	59.67	P	60	-2.53
115545_at	flavin containing monooxygenase 2	AA940371	135.61	P	124.11	P	100.59	P	120.1	45.75	A	49.34	A	46.16	A	47.08	-2.55
116583_at	Mus musculus cDNA clone MGC:51514 IMAGE:4192896, complete cds	AW121389	366.14	P	300.1	P	329.5	P	331.91	136.09	P	133.28	P	121.84	P	130.4	-2.55
96344_at	enolase 3, beta muscle	X61600	1909.49	P	1694.91	P	1777.04	P	1793.81	687.23	P	683.42	P	732.14	P	700.93	-2.56
114982_at	Mus musculus adult male aorta and vein cDNA, RIKEN full-length enriched library, clone:A530052M18 product:unknown EST, full insert sequence	AA959852	396.8	P	301.9	P	347.02	P	348.57	133.63	P	127.43	P	144.94	P	135.33	-2.58
106444_at	catenin beta interacting protein 1	AI842284	905.5	P	674.74	P	749.3	P	776.51	312.29	P	291.71	P	298.95	P	300.98	-2.58
165104_f_at	gap junction membrane channel protein beta 3	AV377758	1416.77	A	1416.29	P	1356.63	P	1396.56	552.91	A	524.74	A	546.63	A	541.43	-2.58
98435_at	adenylosuccinate synthetase, muscle	M74495	375.77	P	361.45	P	427.79	P	388.34	151.74	P	152.69	P	145.47	P	149.97	-2.59
161205_at	cytochrome c oxidase, subunit VIIIb	AV260484	125.63	P	87.27	P	131.12	P	114.67	43.8	P	42.9	P	45.56	P	44.09	-2.6
161346_f_at	protease, serine, 19 (neuropsin)	AV145185	419.56	P	491.41	A	517.5	P	476.15	184.26	P	179.29	P	185.14	P	182.9	-2.6
114299_at	RIKEN cDNA 2010109N14 gene	AA866912	730.22	P	705.83	P	680.65	P	705.56	282.35	P	257.84	P	273.65	P	271.28	-2.6
115371_at	Rab38, member of RAS oncogene family	AI465535	574.52	P	376.51	P	409.24	P	453.42	176.38	P	169.41	P	176.07	P	173.95	-2.61
163295_at	envoplakin	AI561819	1113.53	P	1228.56	P	1135.8	P	1159.3	445.48	P	431.94	P	455.5	P	444.31	-2.61
162223_f_at	ATPase, Ca++ transporting, cardiac muscle, fast twitch 1	AV241808	1677.84	P	2136.31	P	2057.06	P	1957.07	743.28	P	748.36	P	722.71	P	738.11	-2.65
105702_at	heme binding protein 2	AI853496	356.68	P	273.54	P	234.94	P	288.39	113.75	P	110.86	P	102.06	P	108.89	-2.65
140754_at	RIKEN cDNA 3830408G10 gene	AA798137	29.87	P	21.19	P	35.19	P	28.75	10.91	P	10.12	P	11.52	P	10.85	-2.65
115845_at	RIKEN cDNA 8030451F13 gene	AW107813	1090.98	P	1041.53	P	1078.55	P	1070.35	426.2	P	399.48	P	381.19	P	402.29	-2.66
98616_f_at	myosin, heavy polypeptide 7, cardiac muscle, beta	AJ223362	743.2	P	799.32	P	958.04	P	833.52	328.87	A	303.33	A	305.67	A	312.63	-2.67
113601_at	RIKEN cDNA 2410012F02 gene	AW048458	142.53	P	118.38	P	108.99	P	123.3	45.52	A	42.49	A	50.05	A	46.02	-2.68
115846_g_at	RIKEN cDNA 8030451F13 gene	AW107813	1304.36	P	1301.56	P	1344.59	P	1316.84	476.22	P	469.74	P	528.94	P	491.63	-2.68
92881_at	myosin light chain, phosphorylatable, fast skeletal muscle	U77943	1887.68	P	1859.58	P	1689.24	P	1812.17	694.51	P	679.57	P	649.31	P	674.47	-2.69
106495_at	RIKEN cDNA 9130013K24 gene	AI790278	586.17	P	523.52	P	418.54	P	509.41	191.53	P	192.28	P	176.91	P	186.91	-2.73
162726_i_at	hydroxysteroid (17-beta) dehydrogenase 7	AW045952	312.02	P	235.71	P	265.89	P	271.21	101.35	P	99.43	P	97.39	P	99.39	-2.73
135749_at	immediate early response, erythropoietin 4	AI851145	19.7	P	29.41	P	25.84	A	24.98	8.77	A	9.23	A	9.42	A	9.14	-2.73
168483_r_at	Mus musculus 13 days embryo male testis cDNA, RIKEN full-length enriched library, clone:6030482D04 product:CDT6 (ANGIOPOIETIN-LIKE FACTOR) (CDT6 PROTEIN) homolog [Homo sapiens], full insert sequence	AV278235	39.11	P	54.7	P	47.34	P	47.05	17.87	P	17.1	P	16.79	P	17.25	-2.73
165384_f_at	RIKEN cDNA 2300003P22 gene	AV079953	1685.99	P	1690.51	P	1416.46	P	1597.65	592.16	P	554.71	P	597.14	P	581.34	-2.75
100109_s_at	keratin complex 1, acidic, gene 13	X03492	321.68	A	456.6	P	324.8	P	367.69	139.67	P	132.16	P	128.22	P	133.35	-2.76
92602_at	titin-cap	AJ223855	1115.7	P	939.11	P	1012.65	A	1022.49	369.92	A	395.56	A	343.88	A	369.78	-2.77
114794_at	RIKEN cDNA 2310076E16 gene	AA693185	1000.14	P	833.8	P	893.69	P	909.21	311.79	P	328.7	P	341.34	P	327.28	-2.78
163569_at	RIKEN cDNA 4732436F15 gene	AI036533	196.8	P	146.75	P	163.93	P	169.16	64.92	P	59.83	P	57.66	P	60.8	-2.78
108032_at	RIKEN cDNA 2310079P10 gene	AI850652	395.87	P	293.28	P	361.38	P	350.18	122.74	P	129.4	P	123.49	P	125.21	-2.8
115847_i_at	RIKEN cDNA 8030451F13 gene	AI327072	540.52	P	584.94	P	536.86	P	554.1	198.77	P	189.05	P	204.88	P	197.57	-2.8
117194_at	myeloid/lymphoid or mixed lineage-leukemia translocation to 3 homolog (Drosophila)	AA967863	39.98	P	27.65	A	37.48	P	35.04	12.31	A	12.3	A	12.86	A	12.49	-2.81
167765_f_at	serine (or cysteine) proteinase inhibitor, clade A (alpha-1 antiproteinase, antitrypsin), member 12	AV249322	1297.38	P	1543.44	P	2060.1	P	1633.64	568.37	P	561.82	P	616.82	P	582.33	-2.81
116381_at	ribosomal protein S6 kinase polypeptide 6	AI647486	312.4	P	252.92	P	306.54	P	290.62	101.97	P	101.76	P	105.7	P	103.14	-2.82
111875_at	RIKEN cDNA 1110054M18 gene	AA840579	109.91	P	66.64	P	96.17	P	90.91	31.6	P	31.46	P	32.23	P	31.76	-2.86
102216_at	arachidonate 12-lipoxygenase, 12R type	Y14334	559.21	P	697.48	P	636.8	P	631.17	219.92	P	235.31	P	205.34	P	220.19	-2.87
165956_f_at	RIKEN cDNA 2310002A05 gene	AV076385	254.31	P	227.65	P	330.62	P	270.86	93.8	P	93.69	P	95.75	P	94.41	-2.87
162675_f_at	small proline rich-like 10	AI131654	2728.73	P	2955.49	P	2292.89	P	2659.04	874.08	P	934.76	P	956.22	P	921.69	-2.88
165832_at	Mus musculus transcribed sequence with weak similarity to protein ref:NP_085116.1 (H.sapiens) hypothetical protein FLJ21628 [Homo sapiens]	AA028569	21.57	P	14.21	P	14.49	P	16.76	5.67	A	5.97	A	5.79	A	5.81	-2.88
96634_at	RIKEN cDNA 5730469M10 gene	AI850090	294.07	P	327.61	P	305.56	P	309.08	106.68	P	104.8	P	108.43	P	106.64	-2.9
113223_at	RIKEN cDNA 2610014I16 gene	AW049920	628.93	P	400.28	P	471.07	P	500.09	178.81	P	164.42	P	173.58	P	172.27	-2.9
110471_i_at	RIKEN cDNA D330024H06 gene	AW121052	484.17	P	392.27	P	325.65	P	400.7	145.85	P	138.5	P	130.53	P	138.29	-2.9
170249_f_at	RIKEN cDNA 1110014K05 gene	AV083631	1070.54	P	710.09	P	1144.68	P	975.1	325.43	P	323.77	P	359.3	P	336.17	-2.9
162297_s_at	caveolin 3	AV023068	186.58	P	116.41	P	202.43	P	168.47	57.12	P	55.21	P	60.25	P	57.53	-2.93
134826_at	solute carrier family 6 (neurotransmitter transporter), member 14	AI605513	37.28	P	21.95	P	35.92	P	31.72	10.87	P	10.91	P	10.69	P	10.82	-2.93
166841_at	butyrobetaine (gamma), 2-oxoglutarate dioxygenase 1 (gamma-butyrobetaine hydroxylase)	AI874739	134.76	P	82.1	P	127.61	P	114.83	37.69	A	37.06	A	38.51	A	37.75	-3.04
108365_at	procollagen C-endopeptidase enhancer 2	AA981778	1070.6	P	1355.48	P	1357.93	P	1261.34	410.74	P	404.53	P	426.77	P	414.01	-3.05
108369_at	retinol binding protein 7, cellular	AA718364	238.38	P	204.05	P	201.08	P	214.5	67.07	P	70.99	P	72.64	P	70.23	-3.05
131971_at	RIKEN cDNA 9130013K24 gene	AI428802	162.8	P	87.12	P	180.03	P	143.32	47.01	P	44.7	P	48.67	P	46.79	-3.06
111932_at	dystonin	AI558116	1899.41	P	1749.5	P	1624.38	P	1757.76	551.46	P	582.61	P	584.12	P	572.73	-3.07
110201_at	RIKEN cDNA 1700026B20 gene	AA981788	262.65	P	176.69	A	196	P	211.78	72.1	A	66.55	A	67.51	A	68.72	-3.08
114802_at	Mus musculus 10 days neonate cerebellum cDNA, RIKEN full-length enriched library, clone:B930008I20 product:unclassifiable, full insert sequence	AI845460	703.09	P	539.1	P	579.74	P	607.31	196.21	P	197.76	P	192.37	P	195.45	-3.11
113994_at	RIKEN cDNA 2310002J15 gene	AA646801	788.63	P	940.09	P	893.43	P	874.05	278.63	P	290.36	P	270.83	P	279.94	-3.12
100997_at	desmin	L22550	794.01	P	948.14	P	1005.99	P	916.05	288.83	A	279.24	A	310.58	A	292.88	-3.13
115158_at	expressed sequence AI461653	AI851282	488.5	P	516.6	P	384.73	P	463.28	148.09	P	135.95	P	160.27	P	148.1	-3.13
109049_at	Mus musculus transcribed sequence with strong similarity to protein sp:Q92995 (H.sapiens) UBPD_HUMAN UBIQUITIN CARBOXYL-TERMINAL HYDROLASE 13 (UBIQUITIN THIOLESTERASE 13) (UBIQUITIN-SPECIFIC PROCESSING PROTEASE 13) (DEUBIQUITINATING ENZYME 13) (ISOPEPTIDA	AI643675	386.3	P	424.44	P	432.36	P	414.37	125.9	P	132.56	P	138.26	P	132.24	-3.13
160754_at	muscle glycogen phosphorylase	AI850363	916.79	P	849.47	P	953.77	P	906.68	291.39	P	282.37	P	290.33	P	288.03	-3.15
111482_at	butyrobetaine (gamma), 2-oxoglutarate dioxygenase 1 (gamma-butyrobetaine hydroxylase)	AW049105	715.91	P	504.87	P	526.3	P	582.36	184.77	P	181.47	P	184.64	P	183.63	-3.17
163436_at	ankyrin repeat and SOCs box-containing protein 5	AI563808	259.63	P	158.87	P	243.5	P	220.67	69.63	P	69.19	P	69.78	P	69.53	-3.17
93590_at	RIKEN cDNA 1200015G06 gene	AI844370	212.55	P	127.34	P	220.54	P	186.81	58.32	P	55.49	P	62.51	P	58.77	-3.18
101539_f_at	carboxylesterase 3	AW226939	86.02	P	91.7	A	91.82	P	89.85	26.48	A	28.62	A	29.68	A	28.26	-3.18
164432_at	myosin, light polypeptide 1, alkali; atrial, embryonic	AV090416	56.64	P	42.03	P	50.48	A	49.72	15.58	A	14.84	A	16.42	A	15.61	-3.18
160951_at	serine (or cysteine) proteinase inhibitor, clade A (alpha-1 antiproteinase, antitrypsin), member 12	AI645694	1046.18	P	1175.89	P	1146.35	P	1122.8	352.38	P	347.58	P	357.37	P	352.44	-3.19
105977_f_at	carboxylesterase 2	AA692591	92.29	P	83.28	A	84.14	P	86.57	26.17	A	28.22	A	27.08	A	27.16	-3.19
111162_f_at	salvador homolog 1 (Drosophila)	AA014158	309.3	P	254.76	A	265.5	P	276.52	84.17	P	85.26	P	90.68	P	86.7	-3.19
130290_at	Mus musculus 15 days embryo head cDNA, RIKEN full-length enriched library, clone:D930031H08 product:unknown EST, full insert sequence	AW045806	25.12	P	14.53	A	29.22	P	22.96	7.31	P	7.31	P	6.91	P	7.18	-3.2
113796_at	tropomyosin 1, alpha	AI314966	1109.43	P	817.68	P	757.07	P	894.73	285.16	P	279.6	P	270.26	P	278.34	-3.21
162884_at	Mus musculus transcribed sequence with strong similarity to protein sp:P23109 (H.sapiens) AMD1_HUMAN AMP deaminase 1 (Myoadenylate deaminase) (AMP deaminase isoform M)	AA690156	250.78	P	193.89	P	204.9	P	216.52	66.09	P	71.21	P	62.77	P	66.69	-3.25
167266_f_at	RIKEN cDNA 1110011E12 gene	AV341986	241.04	P	136.84	P	267.76	P	215.22	67.18	P	66.52	P	64.91	P	66.2	-3.25
109958_at	RIKEN cDNA 2310035L15 gene	AI503400	285.1	P	250.8	P	264.4	P	266.76	80.13	P	86.34	P	79.06	P	81.84	-3.26
92407_at	myomesin 1	AJ012072	263.44	P	312.25	P	453.85	P	343.18	101.45	P	102.94	P	108.06	P	104.15	-3.3
163047_at	RIKEN cDNA 1110038F21 gene	AA162200	1586.09	P	1462.41	P	1170.7	P	1406.4	411.41	P	432.48	P	430.52	P	424.8	-3.31
113998_at	leucine-rich repeat-containing 2	AA416235	78.04	P	72.31	P	84.87	P	78.41	23.21	P	25.07	P	21.66	P	23.31	-3.36
115719_at	RIKEN cDNA 1110030O19 gene	AI324874	1210.97	P	978.77	P	960.14	P	1049.96	303.83	P	315.03	P	309.27	P	309.38	-3.39
168010_s_at	EPS8-like 1	AI462648	206.58	P	110.75	P	232.11	P	183.15	56.57	P	55.6	P	50.02	P	54.06	-3.39
92599_at	phosphoglycerate mutase 2	AF029843	330.49	P	303.97	P	364.93	P	333.13	98.71	P	106.14	P	89.02	P	97.96	-3.4
160583_at	extra cellular link domain-containing 1	AA880988	252.58	P	202.11	P	323.32	P	259.34	76.07	P	82.1	P	69.23	P	75.8	-3.42
116196_at	protein inhibitor of activated STAT 1	AI122518	30.7	P	19.61	P	19.68	P	23.33	7.03	A	6.79	A	6.64	A	6.82	-3.42
170347_f_at	myosin light chain, phosphorylatable, fast skeletal muscle	AV166180	524.96	A	334.16	P	674.36	P	511.16	148.84	A	156.86	A	143.34	A	149.68	-3.42
165565_r_at	procollagen C-endopeptidase enhancer 2	AI481262	272.1	P	107.65	P	221.54	P	200.43	57.26	P	59.82	P	57.25	P	58.11	-3.45
165166_f_at	gap junction membrane channel protein beta 3	AV372523	659.5	P	807.53	P	685.09	P	717.37	214.66	P	208.51	P	195.94	P	206.37	-3.48
93532_at	troponin I, skeletal, fast 2	J04992	443.1	P	745.23	P	699.49	P	629.27	184.13	P	170.16	P	185.95	P	180.08	-3.49
99548_at	aldehyde dehydrogenase family 3, subfamily A1	AF033034	1041.77	P	1451.28	P	1081.07	P	1191.37	345.54	P	320.22	P	351.42	P	339.06	-3.51
163307_at	leiomodin 2 (cardiac)	AA462137	238.5	P	194.41	P	233.73	P	222.21	59.81	P	65.08	P	63.7	P	62.86	-3.53
100614_at	myoglobin	X04405	1676.64	P	1451.11	P	1381.35	P	1503.03	413.63	P	402.49	P	453.93	P	423.35	-3.55
164042_at	Mus musculus transcribed sequences	AA530312	1452.41	P	1526.54	P	1232.16	P	1403.71	380.46	P	396.03	P	405.65	P	394.05	-3.56
165254_i_at	cytochrome c oxidase, subunit VIb	AV054806	63.85	A	62.28	P	48.78	P	58.3	16.65	P	16.08	P	16.09	P	16.27	-3.58
98488_at	myosin, heavy polypeptide 4, skeletal muscle	AJ223361	503.92	P	774.83	P	576.39	P	618.38	181.53	P	173.28	P	160.79	P	171.87	-3.6
167081_f_at	repetin	AV093212	117.58	P	76.07	P	144.19	P	112.61	29.77	P	31.23	P	32.79	P	31.26	-3.6
166848_at	carbonic anhydrase 8	AI839874	392.78	P	162.01	M	376.59	P	310.46	84.99	P	89.35	P	82.73	P	85.69	-3.62
111890_at	RIKEN cDNA 1110031B11 gene	AA792425	989.84	P	496.16	P	663.24	P	716.41	208.87	P	195.36	P	187.95	P	197.39	-3.63
111079_at	Mus musculus transcribed sequence with weak similarity to protein pir:I58401 (M.musculus) I58401 protein-tyrosine kinase (EC 2.7.1.112) JAK3 - mouse	AI645482	1013.6	P	981.73	P	996.8	P	997.38	274.63	P	270.62	P	269.43	P	271.56	-3.67
140849_at	RIKEN cDNA 1110019C06 gene	AA822351	672.36	P	314.46	P	698.05	P	561.62	151.13	P	152.08	P	152.81	P	152.01	-3.69
101063_at	troponin C, cardiac/slow skeletal	M29793	540.65	P	660.24	P	859.16	P	686.68	180.6	P	184.33	P	192.02	P	185.65	-3.7
165907_f_at	ribosomal protein L3-like	AV015001	309.56	P	189.73	P	420.07	P	306.45	79.01	P	81.09	P	85.79	P	81.97	-3.74
163511_at	extra cellular link domain-containing 1	AI266876	240.73	P	306.38	P	269.29	P	272.14	74.23	P	77.52	P	65.71	P	72.49	-3.75
165741_r_at	hypothetical protein MGC6397	AI448199	10.05	P	20.39	A	27.52	P	19.32	4.9	A	5.14	A	5.4	A	5.14	-3.76
99667_at	cytochrome c oxidase, subunit VI a, polypeptide 2	U08439	836.41	P	844.58	P	874.56	P	851.85	227.03	P	236.11	P	207.59	P	223.58	-3.81
162545_at	RIKEN cDNA 2300003F07 gene	AI322308	572.26	P	549.01	P	439.19	P	520.16	138.06	P	142.48	P	128.24	P	136.26	-3.82
101089_at	PDZ and LIM domain 3	AF002283	130.33	P	151.39	P	142.69	P	141.47	36.18	P	36.74	P	35.65	P	36.19	-3.91
170953_f_at	mitogen-activated protein kinase 12	AV122377	100.64	P	43.55	A	136.97	P	93.72	22.97	A	23.59	A	24.44	A	23.67	-3.96
162015_f_at	creatine kinase, mitochondrial 2	AV250974	79.7	P	58.07	P	68.42	P	68.73	17.38	P	15.93	P	15.52	P	16.28	-4.22
93050_at	myosin, light polypeptide 2, regulatory, cardiac, slow	M91602	777.88	P	936.01	P	1095.22	P	936.37	216.9	P	232.14	P	213.77	P	220.94	-4.24
167487_at	tropomyosin 1, alpha	AV209969	406.73	P	293.83	P	538.28	P	412.95	97.73	P	89.31	P	101.43	P	96.16	-4.29
105049_at	Mus musculus, clone IMAGE:3471643, mRNA	AI852989	1301.07	P	1433.45	P	1070.1	P	1268.21	298.9	P	292.95	P	266.28	P	286.04	-4.43
132550_at	Mus musculus transcribed sequence	AU067660	82.63	P	59.14	P	91.11	P	77.63	17.75	A	17.3	A	17.11	A	17.39	-4.46
99481_at	ATPase, Na+/K+ transporting, alpha 2 polypeptide	AI839697	171.33	P	122.86	P	161.64	P	151.94	32.52	A	31.95	A	35.27	A	33.24	-4.57
107554_at	soggy 1	AI605579	418.67	P	421.29	P	430.21	P	423.39	95.31	P	91.49	P	91.32	P	92.71	-4.57
168183_f_at	hypothetical protein 4930443F05	AV170611	283.53	P	84	P	270.7	P	212.74	43.12	P	46.07	P	41.74	P	43.65	-4.87
113966_at	heat shock protein family, member 7 (cardiovascular)	AA733937	569.27	P	417.55	P	558.5	P	515.1	104.75	P	99.78	P	111.15	P	105.23	-4.9
167244_f_at	ribosomal protein L3-like	AV086250	141.81	P	57.84	A	153.23	P	117.63	23.99	P	23.68	P	23.76	P	23.81	-4.94
114466_at	RIKEN cDNA 2310001N14 gene	AA197511	173.78	P	151.94	P	126.45	P	150.72	31.19	A	29.32	A	28.85	A	29.78	-5.06
92739_at	involucrin	L28819	141.3	P	122.58	A	99.26	P	121.05	23.37	P	24.25	P	23.62	P	23.75	-5.1
97402_at	thioether S-methyltransferase	M88694	323.16	P	348.45	P	315	P	328.87	62.6	P	64.3	P	65.74	P	64.22	-5.12
163916_i_at	aldo-keto reductase family 1, member D1	AI891467	20.46	P	11.68	P	9.47	P	13.87	2.21	A	2.62	A	3.04	A	2.62	-5.29
113990_at	small muscle protein, X-linked	AA763276	753.43	P	646.66	P	640.78	P	680.29	131.6	P	122.99	P	124.24	P	126.27	-5.39
134179_at	dihydrolipoamide S-succinyltransferase (E2 component of 2-oxo-glutarate complex)	AA289590	21.87	P	11.32	A	26.09	A	19.76	2.93	P	3.7	P	3.5	P	3.38	-5.85
133932_at	cDNA sequence BC046431	AI503993	265.8	P	117.67	P	300.8	P	228.09	38.78	P	38.16	P	39.96	P	38.97	-5.85
97235_f_at	apolipoprotein B editing complex 2	AW124988	64.38	P	59.22	A	70.1	P	64.57	10.74	P	10.45	P	10.29	P	10.49	-6.15
167436_i_at	Mus musculus 15 days embryo embryonic body below diaphragm cDNA, RIKEN full-length enriched library, clone:8230401F05 product:unknown EST, full insert sequence	AV242737	149.83	P	77.87	P	236.08	P	154.59	24.67	P	24	P	26.73	P	25.13	-6.15
164044_r_at	RIKEN cDNA 9930105H17 gene	AV304244	6.51	P	8.85	P	4.18	A	6.51	0.61	A	1.14	A	1.35	A	1.03	-6.31
116666_at	Mus musculus, clone IMAGE:1365759, mRNA	AW123501	84.89	P	66.03	P	72.35	P	74.42	11.42	A	10.83	A	12.54	A	11.6	-6.42
162959_i_at	titin immunoglobulin domain protein (myotilin)	AI874769	121.22	P	102.63	P	84.83	P	102.89	16.74	P	16.48	P	14.9	P	16.04	-6.42
168202_f_at	myomesin 2	AV243482	239.64	P	91.71	P	232.49	P	187.95	28.82	P	26.61	P	32.13	P	29.19	-6.44
112387_at	myozenin 2	AI747215	299.64	P	359.34	P	320.2	P	326.39	46.99	A	50	A	50.34	A	49.11	-6.65
167637_i_at	RIKEN cDNA 4833424O15 gene	AV348697	4.96	P	8.71	P	10.9	A	8.19	0.81	A	1.33	A	1.51	A	1.22	-6.72
160753_at	myosin, heavy polypeptide 3, skeletal muscle, embryonic	M74753	61.51	P	95.77	P	101.09	P	86.12	12.23	A	12.82	A	12.7	A	12.58	-6.84
115076_at	RIKEN cDNA E230009B14 gene	AI607300	159.51	P	63.25	P	101.36	P	108.04	15.84	A	16.65	A	14.7	A	15.73	-6.87
166282_f_at	myomesin 2	AV229298	233.21	P	110.43	P	262.66	P	202.1	27.42	P	27.18	P	30.39	P	28.33	-7.13
166217_r_at	Mus musculus, clone IMAGE:1365759, mRNA	AV336695	43.05	P	19.88	A	57.92	P	40.28	5.56	A	5.45	A	5.68	A	5.56	-7.24
103084_at	cysteine and glycine-rich protein 3	D88791	402.44	P	363.28	P	482.46	P	416.06	51.22	A	50.55	A	48.77	A	50.18	-8.29
103755_at	SH3 domain protein D19	D89677	131.32	P	60.57	P	127.38	P	106.42	11.61	P	12.41	P	12.81	P	12.28	-8.67
97525_at	glycerol kinase	U48403	274.71	A	283.97	A	247.13	P	268.6	27.55	P	27.57	P	27.29	P	27.47	-9.78
165769_f_at	hypothetical protein 4933409I22	AI850835	15.47	P	9.63	A	25.48	P	16.86	0.61	A	1.12	A	1.28	A	1	-16.81
95580_at	RIKEN cDNA 5830417I10 gene	AI834960	46.83	P	34.46	P	62.08	P	47.79	-6.78	P	-6.68	P	-6.08	P	-6.51	-47.79
166273_f_at	Casitas B-lineage lymphoma c	AV380266	55.5	P	-3.25	A	94.14	P	48.8	-15.29	P	-16.25	P	-13.79	P	-15.11	-48.8
163575_at	RIKEN cDNA 1700030K09 gene	AI850211	368.82	P	333.59	A	261.26	A	321.22	-508.63	P	-491.06	P	-511.42	P	-503.7	-321.22
